# Supplementary material for: Anti-oncogenic and immunological functions of ATP23 in CMS4 colon adenocarcinoma based on a machine learning computational framework
Source: PeerJ. 2026 Feb 20;14:e20838. doi: 10.7717/peerj.20838 (PMC12927601; doi:10.7717/peerj.20838)
Supplement: Supplemental Information 8 [file peerj-14-20838-s008.xlsx]

## Sheet: Table S1
Bulk RNA-sequencing datasets
No.	Series	First author	Country	Platform	size
1	TCGA-COADREAD	The Cancer Genome Atlas Research Network	America	-	693
2	GSE39582	Marisa L	France	GPL570	566
3	GSE14333	Jorissen RN	Australia	GPL570	290
4	GSE17538	Smith JJ	America	GPL570	232
5	GSE44076	Solé X	Spain	GPL13667	148
Single-cell RNA-sequencing dataset
No.	Series	First author	Country	Platform	size
1	GSE200997	Khaliq AM	America	GPL21697	23

## Sheet: Table S2
Detailed relative expression values of each gene in the turquoise module
	REG3A	SFRP2	TACSTD2	PRAC1	PLA2G2A	SDR16C5	SLC6A14	KLK10	SPP1	SFRP4	COL11A1	CLDN2	CYP4X1	MUC5B	GAS1	RETNLB	GAL	COL10A1	FNDC1	ADAM12	ASPN	SPOCK1	APCDD1	GREM1	NTM	TNC	COL8A1	CTHRC1	THBS2	RAB27B	ADGRG6	LOX	LCN2	SRPX2	CCL20	AHNAK2	L1TD1	POSTN	PLCB4	ACTG2	SULF1	PCDH7	CCDC80	MGP	HOPX	PRRX1	CXCL2	FAP	CCN4
GSM971980	5.28208	5.43887	10.3173	3.71065	10.5854	8.54976	8.13044	9.76399	10.0332	3.31412	6.626	5.19104	3.6121	7.52994	7.64482	5.40319	4.38633	6.66616	4.44818	5.85119	6.51608	6.35025	6.35106	8.82527	6.41061	9.03392	6.04716	9.93822	7.599	10.3204	8.85614	7.46159	10.2266	6.68379	9.24567	8.57505	5.96102	10.0305	8.98806	7.1193	9.14263	4.83261	4.97724	8.59197	6.59345	6.8686	9.20187	7.21783	6.38414
GSM971984	6.22364	8.72706	3.98006	3.93438	12.3925	3.34108	2.58583	9.09748	11.0663	8.83837	9.93512	8.66141	5.42559	5.26998	8.7328	4.57022	4.1503	7.96154	6.85861	8.28587	8.12478	7.76411	6.31841	10.0735	7.59949	8.61728	9.06596	10.7336	10.0088	8.76344	5.90969	8.20171	7.68034	6.68154	8.05296	7.45929	3.61024	10.7144	8.32712	8.63665	10.5909	5.87804	8.06293	8.68464	7.81475	7.9557	7.33693	8.38134	6.91223
GSM971988	3.12897	7.57026	12.1803	4.18976	9.28375	9.69231	4.92417	10.5672	9.39192	7.46122	7.31917	6.82832	3.39629	5.25256	5.49042	4.7254	4.45784	7.19603	6.109	3.75724	8.24958	5.85572	6.12109	8.43779	6.88967	8.5195	8.16089	9.62897	9.58358	9.33279	7.82747	4.59226	10.4956	6.05922	8.14016	8.20013	4.68238	10.515	7.97949	8.99537	9.65065	5.10734	4.82045	9.35716	7.64014	6.8248	8.77766	6.87278	5.15359
GSM971997	4.04421	7.95513	10.9172	3.97249	12.2708	7.34934	6.00792	4.87315	6.85751	6.92869	5.5076	6.23042	3.21293	7.15518	5.48369	5.97156	4.26575	6.09924	6.46085	6.4029	7.2991	6.1988	5.25184	9.89751	5.01525	7.88351	7.45732	10.702	7.74459	8.91476	6.43702	5.45764	9.34731	5.29947	7.25869	4.51759	7.90213	9.3695	9.35985	8.23828	9.16943	5.00065	6.80616	9.44198	7.35688	7.0007	6.52034	7.16561	5.63171
GSM972007	9.81263	10.1953	9.61977	3.94827	9.80464	8.4858	6.76582	11.2077	12.7734	9.53862	9.03719	6.85214	3.53246	4.99013	8.32684	4.60597	6.93589	9.13825	8.49546	6.74265	10.5684	8.65779	7.75128	9.19763	9.06471	9.81365	10.0061	10.7801	9.59237	7.09085	6.99766	6.61811	12.5033	6.84851	8.75628	9.54807	3.7717	11.9985	8.28956	12.7737	11.331	7.53671	7.92357	11.2814	10.0428	8.06714	6.42822	8.49744	6.96519
GSM972008	3.5161	10.346	10.9681	10.5378	6.23034	8.54598	2.39466	9.00192	12.7605	6.38891	9.53512	4.56515	2.97337	4.74718	9.82374	4.3624	6.5652	7.88889	6.60035	7.79296	7.11023	8.78885	7.54753	10.3084	8.92435	11.3997	9.08409	11.2628	10.1245	8.48613	5.07821	10.2356	8.78111	8.52175	7.17769	8.85065	4.11142	12.6331	5.33614	9.60159	11.0857	6.37804	8.67514	9.81311	8.25364	9.13583	7.74806	9.25994	8.08551
GSM972011	3.36681	12.7943	11.3711	7.85159	8.77124	5.53797	2.56852	10.2844	10.0318	10.6437	10.7727	3.89706	2.79651	5.19543	9.96988	4.06066	5.24584	10.9469	9.63565	9.24703	11.2699	9.50068	7.66437	10.7476	9.26267	9.64461	10.8283	11.839	11.1463	7.87294	5.76852	8.28001	8.3956	8.11936	4.39417	9.75	4.11705	12.8424	6.79203	10.7215	11.9182	8.88033	9.52745	12.3441	10.2042	10.1097	5.5004	9.87771	8.38729
GSM972019	3.99864	9.84143	11.606	6.49856	8.49934	6.0314	4.71158	10.1613	11.5782	9.55985	10.1285	6.30044	3.87228	5.38528	7.8628	5.30424	7.53056	8.87583	7.318	8.13686	10.0721	8.55481	7.64681	10.0162	8.04731	9.11655	9.48655	10.9202	10.652	7.90088	7.18673	7.27284	11.8303	6.91211	8.20494	8.37057	5.28948	11.696	7.83873	9.78	10.5345	8.13729	6.80098	10.2675	9.00532	8.66727	7.13062	8.59265	7.21187
GSM972030	13.2042	8.9407	10.9867	5.03476	12.7454	7.92566	4.42105	6.20744	8.6995	8.33214	7.64102	6.1627	4.92028	10.6006	7.85594	6.45752	5.53486	6.61045	7.36958	7.74752	8.52917	7.91857	7.57645	9.83991	7.39521	9.16649	8.56472	9.64992	9.29102	8.26813	6.45524	7.42809	12.3629	6.61364	8.1443	6.50966	8.79063	11.4292	8.00036	10.6037	10.2747	5.98837	7.66916	10.1667	7.99042	7.12699	9.34479	8.20534	6.19955
GSM972056	4.04305	7.04122	11.3595	4.15116	7.5869	9.82639	6.94126	7.69836	8.7195	5.66296	7.38007	8.32222	6.65213	9.28775	6.46453	4.188	8.82496	6.46338	4.56209	6.26723	5.82237	6.13176	6.93316	7.12507	6.58391	7.91479	6.9384	10.2362	7.84311	7.16128	8.06252	5.82406	11.5521	5.58556	11.0165	7.23414	4.32536	10.3133	7.85662	8.20535	9.11325	3.77574	5.86267	7.15179	6.86564	7.18691	9.35796	6.75158	4.90256
GSM972058	13.4233	9.04237	8.29419	4.16855	12.7647	9.36946	3.19571	10.0152	12.4072	6.25477	9.0418	7.45349	6.43901	10.1347	8.48789	6.17446	3.85325	8.14528	6.14898	7.99355	7.41946	7.25285	8.18644	9.40076	6.99457	10.186	8.22076	10.4253	8.97495	8.48521	8.92358	8.51741	12.4222	6.8146	9.64338	6.11261	3.69398	12.3059	6.20955	9.40516	10.3656	5.6696	7.14788	8.09344	7.14723	8.45482	10.2662	8.12348	6.891
GSM972114	11.8911	8.15142	7.2585	3.9264	12.0087	8.56377	5.12675	8.67423	10.0731	4.97914	8.4252	9.74084	8.57166	9.21848	6.9004	9.79936	6.96365	6.64017	5.83457	7.1882	8.17794	6.06436	7.72228	8.87877	6.10618	8.64396	7.55266	9.15262	8.83482	9.67731	7.3613	7.11993	12.5266	6.35599	11.006	5.12617	9.49621	11.6785	10.2562	9.55251	9.70247	4.67832	6.23846	7.92874	6.06714	7.30717	10.068	7.1572	5.12523
GSM972117	8.642	7.13229	5.96593	4.23184	12.7268	7.92075	8.18455	7.32446	7.40508	3.99894	6.41973	7.53722	3.82799	8.75424	5.45687	8.34463	3.75188	5.28165	4.78937	5.32975	6.84469	5.36544	7.0019	9.2117	5.1771	7.98308	6.0097	8.5501	6.90765	9.32117	7.01798	6.67656	11.5372	5.81357	9.72244	4.42596	8.23419	10.2711	10.0222	8.42852	9.23111	5.331	5.75691	7.63058	7.46398	6.71053	8.98402	6.37577	5.81765
GSM972197	9.27476	6.06988	11.7446	4.20816	12.1741	9.73521	5.06661	7.99793	7.8264	4.29535	6.09002	6.44267	3.67249	9.22268	4.83093	9.54244	4.04152	5.35668	4.93258	4.72581	6.08044	5.36273	5.90011	5.70126	5.73087	7.9879	5.17945	8.47598	6.83741	9.00098	7.5371	5.28301	11.8221	4.9322	7.96711	4.87138	10.2511	9.82133	8.38076	6.98356	7.98919	3.77066	4.5334	7.03601	5.16781	5.95606	8.13315	10.5269	4.24342
GSM972214	11.4827	6.44224	11.7221	4.33562	11.0548	10.2091	9.02465	9.61952	10.2117	2.74592	3.7561	7.89998	4.90712	8.83992	5.74211	7.31066	4.13284	6.03535	2.78664	4.60913	5.26534	4.91858	7.4323	7.82868	6.52979	5.84769	4.50358	8.67315	5.44173	9.7712	6.72028	5.83276	8.95471	6.2761	7.70971	8.03446	7.49545	10.2603	9.16579	6.49628	7.61061	3.87059	4.70287	7.70744	7.13729	6.7651	6.99351	6.77746	3.26749
GSM972221	9.17344	5.61281	5.25779	3.63259	12.8064	9.59622	5.36211	5.30371	10.0925	4.14402	5.72302	9.03833	7.32128	12.1007	4.70001	5.04029	4.23272	5.23531	4.08922	5.00435	5.62696	5.57309	6.11608	7.2259	5.40773	7.95968	6.16665	9.2261	6.57065	9.49884	9.15012	5.95868	13.0601	5.34453	10.1482	5.74106	7.44869	9.34224	8.34114	7.89795	8.22467	4.62071	5.275	7.68452	6.64403	5.64783	10.1258	7.20955	5.70809
GSM972228	12.7232	5.36165	5.19528	3.99245	12.0868	7.00866	6.8543	8.98943	9.62319	4.235	4.87992	8.30227	8.44611	8.49383	4.05624	7.92314	5.88684	5.36243	3.46513	4.11699	5.58148	4.39412	5.30287	5.42932	4.74126	5.54141	4.73265	6.73231	5.2966	9.51366	8.31141	4.71793	13.5206	4.79773	11.2658	4.98466	9.56659	7.88127	9.25855	6.65498	7.75871	3.45788	4.72186	7.21149	5.55453	4.98306	9.76162	6.0623	4.03035
GSM972261	6.88629	7.32783	10.6284	3.45539	10.0852	10.5119	6.32895	9.06329	8.79314	5.47368	7.15132	6.24576	4.31881	11.099	5.30156	4.38318	4.2357	5.77252	5.24354	6.56872	7.12815	7.12496	5.63465	8.33967	6.82978	9.14463	7.59923	10.8823	8.35786	10.2267	9.80718	7.20914	13.8499	5.88456	11.2177	6.67414	4.37978	11.1627	5.62061	7.84838	9.86067	4.75933	6.52524	8.62603	7.21824	7.43898	10.4923	9.21079	7.12215
GSM972262	4.03505	14.451	9.47865	6.46895	8.33893	9.39408	3.36007	8.7549	13.5611	9.41874	12.1748	4.86421	3.50875	8.27301	12.122	6.93843	7.37252	12.3122	10.2493	8.5218	11.6934	10.7226	7.50033	10.9679	9.2956	6.33292	11.7193	12.9235	11.9019	8.86943	7.59436	9.20718	6.05343	7.95436	6.07981	7.33966	4.7657	12.2073	6.60221	5.90467	12.0891	7.88038	11.075	11.8821	9.86993	10.523	6.63158	10.6391	8.82787
GSM972265	10.7058	6.02942	10.2369	3.98917	13.2534	8.56515	3.48289	8.08943	9.71294	4.64011	6.38889	5.15451	3.06899	10.6279	4.99462	8.10451	5.26539	5.29786	5.0933	4.84563	6.5221	5.36932	6.89922	7.31442	5.29127	6.8339	6.77331	9.81282	7.67833	9.46054	7.94241	5.47343	9.96842	5.42067	8.98336	5.95146	7.25362	10.7959	7.80567	8.93114	9.16615	4.29485	5.72599	9.03079	8.27173	6.93226	8.83552	7.15119	5.45696
GSM972270	6.67042	6.23179	5.51104	4.08061	10.899	9.78313	7.5347	8.27817	11.198	4.33164	6.60828	5.99153	7.11886	9.12105	5.8569	5.9808	4.22687	5.7754	4.34322	6.61801	6.85115	6.33033	6.42072	8.31735	6.16252	8.6325	7.52004	8.88324	7.98481	7.7236	9.21938	7.3146	12.5904	5.6352	10.2681	7.87458	5.34665	10.496	8.4352	7.36245	8.93618	4.32649	5.06406	7.24225	7.2251	7.1285	9.16743	6.73605	6.1515
GSM972275	4.45229	10.0933	12.7155	4.09931	9.88952	9.49884	4.38007	13.8577	10.1777	5.94649	9.94869	3.92415	3.20099	6.74692	9.68844	5.02524	4.85829	9.12052	6.37804	8.30623	7.97311	8.38001	6.303	11.0212	8.50761	10.6176	8.72586	10.7631	9.88778	7.9095	8.47787	8.76086	10.097	8.93586	6.34567	11.4407	7.35895	12.1364	5.47554	11.809	11.1734	7.21603	8.67109	10.092	8.96809	8.79932	9.04947	8.33902	7.38817
GSM972277	9.01788	5.69997	9.43474	4.12953	11.1797	10.7791	9.06023	8.77492	9.56747	4.59651	6.1695	4.63007	2.45376	9.55553	6.1828	7.96469	5.17036	6.21892	4.1515	6.23146	5.4214	5.74992	4.66689	7.76792	5.73493	8.95189	6.44989	9.30345	7.2762	11.0231	8.58743	6.00374	12.1524	4.89907	10.9122	5.73289	5.06015	9.73526	8.92852	6.78005	8.60281	3.74542	5.27126	5.60621	6.77443	7.92775	10.8788	6.45291	4.64609
GSM972278	4.9134	4.08086	5.34173	3.63807	8.57914	9.42124	7.66799	6.18755	7.68259	4.06432	5.28201	4.85929	5.67288	9.02369	6.3513	5.49179	4.95985	5.33737	4.72772	6.42527	6.66877	5.2192	6.1788	6.3693	5.67391	8.26166	6.32501	8.27633	7.19256	9.74537	8.83443	6.08676	11.3419	4.78396	10.2193	5.76112	10.47	9.52805	8.76214	7.23782	7.93923	4.58693	5.74838	8.16751	7.76739	6.83681	9.58719	7.22597	5.68534
GSM972292	8.9842	6.72228	4.37107	3.95031	13.5711	8.04059	4.98846	5.28452	11.1462	5.99771	7.86643	7.94268	3.1592	6.48805	6.64598	4.98857	4.76984	7.24292	5.90026	6.45183	8.26142	6.95051	5.00977	9.56884	6.92717	9.95745	7.91396	9.46203	8.9629	9.32483	9.4083	6.61146	12.6232	5.6944	9.5783	9.17157	5.32384	11.3311	7.21802	7.41933	9.89117	4.4817	5.79152	8.18813	7.89978	7.44058	10.5132	7.45609	5.4386
GSM972305	13.0188	7.4247	6.79633	6.10594	12.8505	8.9879	8.06091	4.82536	10.471	4.83537	5.49731	5.93236	4.21656	9.78646	5.61709	10.6879	4.19441	6.33081	5.65552	5.15362	6.01055	6.66554	6.33639	9.56873	5.66761	9.30928	6.88585	9.48301	7.3566	8.29875	7.03486	6.57179	12.565	5.43568	11.0142	4.54209	8.03569	10.6639	8.71562	9.61643	9.59642	4.70634	6.08063	8.74297	7.26628	7.50907	9.74182	6.69277	5.2858
GSM972316	5.84048	7.0927	9.42167	4.01716	11.4623	9.29371	7.67304	9.88794	11.2959	5.27477	8.04227	7.43638	4.73447	9.9325	6.22669	8.88005	6.71417	6.35142	4.39009	6.00238	6.76451	6.63005	6.39892	7.97978	7.15285	8.18899	7.02396	9.44185	7.92181	9.55279	8.21209	6.93438	10.5407	5.33284	8.24355	6.57881	4.00646	11.2824	7.80206	8.48345	9.34926	4.70767	6.10042	7.74642	7.90909	7.32277	8.39178	8.30197	5.9096
GSM972332	4.70473	9.18848	11.0201	10.7246	8.89755	10.1286	2.41464	10.4597	10.9074	6.78775	9.15474	8.74994	4.52184	11.166	7.84427	6.08355	4.5085	9.04911	7.70974	7.34302	8.44277	8.11084	6.45288	9.734	8.76365	10.1254	9.28707	10.5095	9.57307	9.41439	7.81948	7.77387	10.0086	6.1847	9.49468	9.74178	8.15782	12.0881	7.72866	9.65118	11.1009	6.84402	6.96977	9.21202	8.60221	9.64024	9.05891	7.86392	6.85994
GSM972337	6.72516	7.6396	10.5116	4.13521	12.1524	8.89341	7.13297	8.52167	10.6813	6.69354	6.23666	8.7346	4.28015	7.39082	7.1954	6.41992	4.29752	5.91909	5.66956	5.59039	6.13968	6.36878	5.66222	9.53541	6.29966	7.99216	6.55081	9.49434	7.53252	9.96257	6.97748	6.36451	11.815	5.18045	9.40208	6.94154	5.69236	10.4013	8.00016	6.72404	9.39045	4.98205	6.61276	8.68496	8.01821	7.23088	9.05141	7.33595	5.93266
GSM972346	4.39562	6.34158	11.084	4.31678	11.8859	9.83583	2.64153	5.13872	7.20075	4.81104	7.02118	4.47543	2.94821	11.7023	6.17141	6.70566	3.69368	6.14351	4.43057	6.36254	7.50893	5.71725	5.64906	7.82883	6.48415	8.90547	6.08263	10.706	8.49551	9.35419	8.38881	5.86567	7.84657	5.91951	7.34183	5.33137	3.87577	11.0563	7.63861	8.09757	8.72797	3.82418	5.663	8.43185	5.59747	6.67151	10.546	7.97719	4.73468
GSM972391	11.1299	7.55199	6.15657	11.348	6.85048	9.4837	7.53365	6.62131	9.95721	5.54821	9.01735	7.66233	5.58999	5.37164	8.1916	5.43853	6.98685	7.26831	5.63187	7.65625	7.96137	6.31986	7.9835	7.12916	7.52802	9.50769	7.91177	9.84574	9.04432	7.47357	7.65706	6.65816	10.9738	6.22374	11.086	5.88893	6.1658	11.6258	4.68896	10.5182	9.69334	4.41533	6.65237	7.09702	7.75205	7.51926	10.1568	6.66434	5.68732
GSM972447	6.68816	6.29288	11.1315	4.16032	13.063	10.2391	7.7924	10.5447	9.16216	5.06107	5.82383	6.4928	4.99851	7.85126	6.14407	5.45546	3.96495	5.95768	5.62513	5.54082	7.3027	6.05057	5.76005	9.37617	5.93437	9.65742	7.70307	8.84707	8.06326	9.5686	8.67318	6.60106	12.9827	5.50937	8.83448	8.14725	7.67673	10.9236	8.43883	8.25648	9.09956	6.11995	6.94157	9.06999	7.65189	6.2619	8.97956	6.25726	6.6491
GSM972448	9.81226	5.57211	3.97589	4.64376	12.3072	8.76364	4.78821	4.25888	8.94558	4.41704	6.74718	9.90173	4.82713	9.78046	4.82542	5.1738	4.07913	6.44943	5.32687	6.42186	7.41477	5.90184	6.13013	7.24926	6.1202	8.4695	8.2399	9.91995	8.14423	8.39798	8.9329	6.85786	12.5784	5.18708	9.29939	6.71682	5.4077	10.9385	7.29959	9.69568	9.09717	5.03947	5.02588	8.54965	6.85784	7.0641	8.7236	6.79807	5.24397
GSM972452	8.98401	10.1001	4.0252	4.54625	10.3842	6.91345	8.47946	7.76868	9.97536	6.94018	9.81294	7.24472	3.17555	9.41599	9.37152	6.67553	4.39413	8.26507	6.67623	8.35568	6.40445	8.21822	7.03082	9.80051	7.95378	9.50174	8.07302	10.7077	9.33912	9.31383	6.93329	8.03316	12.4384	5.96075	10.0184	6.04551	6.39147	11.5837	5.34806	8.9384	11.406	5.47928	7.67981	8.75931	8.77334	8.80367	8.83695	8.6075	6.89269
GSM972471	8.90445	5.64134	9.70195	4.01148	10.9869	8.61779	5.51891	8.38662	9.23984	3.59243	6.1697	5.96091	3.18487	5.55831	5.59333	5.81936	3.70156	5.13571	4.2551	4.59534	6.15948	5.80201	6.2731	8.13795	5.71452	8.55355	6.53965	8.08698	6.24273	8.2449	7.95833	5.88474	12.6286	4.80356	12.3353	7.66409	6.19232	10.1057	7.36819	8.48486	8.93506	5.5216	5.22822	7.5061	7.1109	5.88528	10.8296	6.12626	5.95226
GSM972507	4.73519	7.93345	5.18345	3.18018	13.0155	8.32083	7.81701	9.45809	10.3628	4.95486	7.67843	8.1241	6.97255	9.82975	5.69866	7.48202	4.56915	7.00202	4.84442	6.02365	7.06277	6.56967	5.85877	8.25004	6.00319	8.16994	6.76373	9.31127	8.17742	8.30267	8.28424	6.31596	11.825	5.3659	8.17152	6.15337	6.92367	10.4387	8.63759	8.71363	9.41046	5.14419	5.96209	8.11352	7.5852	6.67541	7.63798	6.66302	5.03014
[truncated: 1,027 more columns]

## Sheet: Table S3
The DEGs between the high- and low-ATP23 groups in the GSE39582 dataset
	log2FC	AveExpr	t	P.Value	False discovery rate	B
CLCA1	1.53358	7.86738	6.34139	4.66e-10	9.79e-09	12.4386
ITLN1	1.38311	7.43875	6.46634	2.17e-10	5.04e-09	13.1754
HEPACAM2	1.32568	5.88029	7.56903	1.53e-13	9.33e-12	20.2004
AGR3	1.23105	8.65994	6.84192	2.03e-11	6.37e-10	15.4638
SPINK4	1.20287	8.5193	5.65935	2.42e-08	3.09e-07	8.63951
REG4	1.1975	9.01138	4.81754	1.87e-06	1.41e-05	4.48641
ADTRP	1.11204	6.34382	7.37735	5.77e-13	2.9e-11	18.9134
ZG16	1.03918	7.37713	5.23321	2.35e-07	2.3e-06	6.46154
SLC4A4	1.00856	5.65809	6.33654	4.8e-10	1e-08	12.4103
SI	0.998807	4.83561	5.22783	2.42e-07	2.35e-06	6.43499
HMGCS2	0.995307	8.58025	5.76912	1.31e-08	1.8e-07	9.22517
FCGBP	0.988534	8.10805	4.99267	7.94e-07	6.66e-06	5.30038
MS4A12	0.964294	5.50479	4.81347	1.91e-06	1.44e-05	4.46782
ATP23	0.957715	6.21476	30.5071	1.17e-121	2.43e-117	262.845
CA2	0.956087	7.93025	5.94498	4.84e-09	7.49e-08	10.1843
ST6GALNAC1	0.926013	8.83887	6.39585	3.34e-10	7.35e-09	12.7582
LRRC19	0.915991	6.00443	7.5057	2.38e-13	1.37e-11	19.7722
UGT2A3	0.906696	4.13672	7.21021	1.8e-12	7.81e-11	17.8134
L1TD1	0.895573	6.05721	5.41544	9.05e-08	9.92e-07	7.37415
RETNLB	0.892734	6.73913	5.72084	1.72e-08	2.28e-07	8.96636
AKR1B10	0.863878	6.80344	5.81922	9.9e-09	1.41e-07	9.49585
JCHAIN	0.848709	9.64917	4.90681	1.21e-06	9.68e-06	4.89802
CLCA4	0.848558	5.4966	4.23023	2.72e-05	0.000149885	1.95368
ACSM3	0.847193	6.37724	9.56952	3.28e-20	1.71e-17	35.1529
LRRC31	0.821439	5.59254	8.36369	4.74e-16	6.72e-14	25.8171
RAB27B	0.802755	7.16561	6.52444	1.52e-10	3.66e-09	13.5221
LINC00261	0.799479	6.73515	6.16919	1.31e-09	2.41e-08	11.4437
PIGR	0.797555	11.2907	4.1425	3.96e-05	0.000208743	1.60171
AKAP7	0.795993	6.541	8.68561	4.03e-17	8.75e-15	28.2168
PKIB	0.789091	6.41652	6.27428	6.98e-10	1.38e-08	12.048
ADH1C	0.78266	6.20529	4.7338	2.79e-06	2.01e-05	4.10669
TNFRSF11A	0.762155	7.42084	6.94854	1.02e-11	3.49e-10	16.1334
CA1	0.734497	6.82929	4.55967	6.28e-06	4.14e-05	3.33674
NXPE4	0.733053	6.73697	5.21142	2.63e-07	2.54e-06	6.3543
OLFM4	0.72837	10.2004	2.85598	0.00444774	0.0127681	-2.74911
SAMD13	0.715364	6.58866	8.32637	6.28e-16	8.44e-14	25.5435
CEACAM7	0.703461	9.15659	3.38234	0.000768295	0.00282917	-1.15442
SULT1B1	0.702194	6.52744	8.00924	6.59e-15	6.16e-13	23.2568
MPP7	0.692837	5.43285	8.44638	2.53e-16	3.97e-14	26.4269
XK	0.680124	7.67577	8.28244	8.73e-16	1.11e-13	25.2225
SLC6A14	0.677598	5.47815	4.32586	1.8e-05	0.000103903	2.34518
GPR15LG	0.674532	8.75179	4.05871	5.63e-05	0.000284528	1.27206
ARL14	0.673549	6.91343	6.62338	8.17e-11	2.18e-09	14.1188
SMIM31	0.66796	6.54843	5.50122	5.72e-08	6.58e-07	7.81345
SAMD5	0.667565	7.34541	5.11459	4.31e-07	3.94e-06	5.88268
DNASE1L3	0.664886	5.33732	6.42245	2.84e-10	6.42e-09	12.9152
SOSTDC1	0.662822	5.83543	6.0739	2.29e-09	3.91e-08	10.9035
NR3C2	0.662593	6.99002	6.62161	8.26e-11	2.2e-09	14.108
MEP1A	0.662065	8.38749	4.65264	4.08e-06	2.83e-05	3.74452
CCL28	0.66186	7.15482	6.06333	2.44e-09	4.12e-08	10.844
NXPE1	0.656193	6.71208	5.10356	4.56e-07	4.13e-06	5.82948
CHAC2	0.651687	6.18646	8.42355	3.01e-16	4.6e-14	26.2581
SLC3A1	0.647444	7.23383	5.06801	5.45e-07	4.82e-06	5.65872
SYTL5	0.636953	5.6189	5.70604	1.87e-08	2.45e-07	8.88739
FABP1	0.633699	10.5955	3.13097	0.00183208	0.00596951	-1.94839
TLCD4	0.632829	6.69018	7.92492	1.22e-14	1.05e-12	22.6607
BCL2L14	0.629913	7.58188	9.69123	1.19e-20	7.05e-18	36.1463
KIF21A	0.624823	7.11701	10.2466	1.02e-22	1.77e-19	40.7905
GIPC2	0.623845	7.0082	7.09594	3.85e-12	1.48e-10	17.0733
NAT2	0.623583	6.98557	6.65789	6.57e-11	1.82e-09	14.3287
DNAJC12	0.622454	6.98937	5.16417	3.35e-07	3.14e-06	6.12314
BCL2L15	0.619457	7.58883	8.37488	4.36e-16	6.26e-14	25.8994
PLAC8	0.617045	9.09935	3.98575	7.61e-05	0.00037197	0.990206
SLC16A9	0.612319	6.05672	6.5321	1.44e-10	3.53e-09	13.5681
TC2N	0.610504	6.84442	7.73429	4.78e-14	3.46e-12	21.3315
ELAPOR1	0.60847	7.93603	4.83831	1.69e-06	1.29e-05	4.58155
ENTPD5	0.607685	7.74332	7.69628	6.26e-14	4.38e-12	21.0696
VSIG2	0.601514	7.01034	5.2937	1.72e-07	1.74e-06	6.76133
UGT2B15	0.591672	6.28844	5.2478	2.18e-07	2.15e-06	6.53353
GAU1	0.591084	6.35972	6.56657	1.17e-10	2.95e-09	13.7753
PKP2	0.588465	8.43923	9.55193	3.8e-20	1.93e-17	35.0101
CYP2C18	0.587304	5.25529	6.66347	6.35e-11	1.77e-09	14.3627
SYT13	0.586416	7.98933	4.83232	1.74e-06	1.33e-05	4.55409
SLC35A3	0.586231	9.01067	9.52904	4.59e-20	2.22e-17	34.8246
CHP2	0.585458	6.39375	4.96111	9.28e-07	7.67e-06	5.15173
MUC2	0.585037	8.81149	3.01068	0.00272278	0.0083763	-2.30743
GPA33	0.582811	9.49261	6.01853	3.16e-09	5.18e-08	10.5929
NAT1	0.580075	7.63865	8.44683	2.53e-16	3.97e-14	26.4302
LINC01133	0.577327	6.5589	5.94715	4.78e-09	7.43e-08	10.1963
SLC26A3	0.576591	7.92877	2.31957	0.0207188	0.0469272	-4.1046
TCN1	0.575643	6.40319	3.06423	0.00228607	0.00720307	-2.14926
PARPBP	0.572466	4.93645	9.03957	2.48e-18	8.46e-16	30.9345
PBLD	0.571862	7.30909	5.822	9.74e-09	1.39e-07	9.51088
ADAMDEC1	0.571544	7.90983	4.25372	2.46e-05	0.000137094	2.04907
CLRN3	0.571075	9.92392	7.27023	1.2e-12	5.43e-11	18.2059
PPP1R9A	0.571011	5.92725	4.57346	5.9e-06	3.92e-05	3.39674
ACVR1C	0.569271	6.2708	6.40165	3.23e-10	7.13e-09	12.7924
HSD17B2	0.569032	6.32063	4.20669	3.01e-05	0.000163634	1.85857
PLA2G4A	0.568067	5.49262	3.99637	7.28e-05	0.000358227	1.03092
TSPAN12	0.568009	8.0642	6.4518	2.37e-10	5.47e-09	13.089
MB	0.56378	5.45923	7.35405	6.77e-13	3.33e-11	18.7588
ADH6	0.563416	5.30991	6.53858	1.39e-10	3.41e-09	13.6069
NUDT12	0.563046	5.49532	6.8654	1.75e-11	5.59e-10	15.6105
MAOA	0.561059	9.39724	6.08053	2.2e-09	3.77e-08	10.9408
POC1B	0.559913	7.73566	10.3859	3.01e-23	6.26e-20	41.9826
TCEA3	0.557737	8.12357	6.0253	3.04e-09	5.01e-08	10.6308
GPR160	0.551762	9.89076	6.36097	4.13e-10	8.83e-09	12.5532
SLITRK6	0.550119	4.99183	4.1343	4.1e-05	0.000214751	1.56917
IL33	0.550088	5.95859	4.14913	3.85e-05	0.000203837	1.62808
MAP2K6	0.549672	8.01042	8.38184	4.13e-16	6.02e-14	25.9505
MBNL3	0.548431	7.98319	8.60325	7.62e-17	1.46e-14	27.5963
ANKRD40CL	0.547697	6.36306	5.7935	1.14e-08	1.59e-07	9.35662
IQGAP2	0.546841	7.08607	5.49869	5.8e-08	6.65e-07	7.80038
SIAE	0.546266	8.32956	8.30874	7.17e-16	9.42e-14	25.4145
YEATS4	0.545895	6.17183	9.99049	9.34e-22	7.62e-19	38.6262
LINC02562	0.545672	5.34184	6.31506	5.46e-10	1.12e-08	12.285
ETNK1	0.544656	7.81333	8.53674	1.27e-16	2.21e-14	27.0984
HMGN5	0.540398	5.56749	7.04903	5.26e-12	1.95e-10	16.7724
SNORC	0.539213	6.36558	5.98661	3.8e-09	6.09e-08	10.415
HOOK1	0.536299	7.89268	8.14088	2.51e-15	2.65e-13	24.1975
ATP8A1	0.536167	6.9047	5.35146	1.27e-07	1.34e-06	7.05052
SLC41A2	0.534874	5.88266	7.64024	9.3e-14	6e-12	20.6854
SLC26A2	0.534743	8.70407	3.98337	7.68e-05	0.000374823	0.981088
CEP70	0.534067	6.54577	8.57835	9.24e-17	1.69e-14	27.4095
TNFRSF17	0.533411	4.68225	4.77943	2.24e-06	1.67e-05	4.31283
ATP8B1	0.532468	9.45921	7.66373	7.88e-14	5.25e-12	20.8462
TINAG	0.532117	6.76217	5.81172	1.03e-08	1.46e-07	9.45521
SELENBP1	0.532102	9.25586	4.80991	1.94e-06	1.46e-05	4.45158
IMPACT	0.532095	5.73737	7.73633	4.71e-14	3.42e-12	21.3456
RNF125	0.530411	5.63398	5.89137	6.57e-09	9.83e-08	9.88919
ZC3H12C	0.529953	5.66839	5.24498	2.21e-07	2.17e-06	6.51961
LNX1	0.529766	7.46119	7.23342	1.54e-12	6.85e-11	17.9649
SLC27A2	0.528774	7.9654	7.54515	1.81e-13	1.08e-11	20.0385
AHCYL2	0.525709	7.99819	6.51338	1.62e-10	3.88e-09	13.4559
C4orf19	0.521442	6.98098	7.64048	9.28e-14	6e-12	20.687
GUCY2C	0.520657	8.6798	5.23312	2.35e-07	2.3e-06	6.46109
CMAS	0.518345	7.75619	11.256	1.15e-26	6e-23	49.6713
PYROXD1	0.517735	7.888	8.53395	1.3e-16	2.24e-14	27.0776
STS	0.51708	5.92328	7.2051	1.86e-12	8.05e-11	17.7801
C4orf33	0.517046	6.13198	9.21732	5.93e-19	2.13e-16	32.3298
CASP5	0.51703	6.02121	6.42609	2.78e-10	6.31e-09	12.9367
AXDND1	0.516813	3.75545	5.16882	3.27e-07	3.08e-06	6.14581
SCGB2A1	0.51442	4.28545	5.19652	2.84e-07	2.72e-06	6.28122
PTGER4	0.513976	8.44269	6.69426	5.22e-11	1.48e-09	14.5509
SLC2A13	0.512801	6.79443	7.46853	3.08e-13	1.7e-11	19.5222
ACTR6	0.512322	7.26898	10.1918	1.64e-22	2.14e-19	40.3241
KLF4	0.511971	9.77435	6.1152	1.8e-09	3.16e-08	11.1368
RETREG1	0.511112	7.4572	5.68727	2.07e-08	2.7e-07	8.78753
ZDHHC2	0.51036	6.97635	4.77372	2.31e-06	1.71e-05	4.28694
PRLR	0.509779	5.71589	5.53165	4.85e-08	5.7e-07	7.97077
NOX1	0.508452	9.55901	3.41618	0.000680568	0.00254391	-1.04303
PRKACB	0.506707	8.70479	5.50739	5.53e-08	6.38e-07	7.84528
MANEA	0.505988	6.05411	7.3922	5.22e-13	2.68e-11	19.0121
C3orf85	0.505493	4.87016	4.69415	3.36e-06	2.38e-05	3.92902
IL7	0.504652	4.68756	6.30525	5.79e-10	1.18e-08	12.2279
HHLA2	0.50434	5.15786	6.1984	1.1e-09	2.06e-08	11.6108
TMT1A	0.503837	8.93169	5.93836	5.02e-09	7.74e-08	10.1477
GSKIP	0.501801	9.65891	7.8262	2.48e-14	1.96e-12	21.9691
DEPDC1	0.501466	6.5216	6.92542	1.18e-11	3.97e-10	15.9874
SGMS1	0.501352	6.28256	7.94231	1.07e-14	9.55e-13	22.7832
SMAD9	0.500566	6.67436	3.99492	7.33e-05	0.000360191	1.02536
COL11A1	-1.08343	7.28339	-7.03538	5.75529e-12	2.11372e-10	16.6851
SFRP2	-1.07835	7.4267	-5.39703	9.97402e-08	1.07728e-06	7.28067
THBS2	-1.02492	8.24429	-7.75404	4.1545e-14	3.04625e-12	21.468
GAS1	-0.984019	6.09002	-6.48422	1.94351e-10	4.5679e-09	13.2818
BGN	-0.933169	7.74355	-9.96297	1.18269e-21	8.79582e-19	38.396
FNDC1	-0.917569	5.59347	-7.07008	4.57564e-12	1.72302e-10	16.9072
SFRP4	-0.912675	6.21772	-6.08448	2.15289e-09	3.7051e-08	10.9631
COL10A1	-0.88717	6.5562	-6.23822	8.66603e-10	1.67351e-08	11.8397
TNS1	-0.864784	8.07432	-7.87721	1.71845e-14	1.41442e-12	22.3256
COL6A2	-0.842558	8.91852	-8.90997	6.947e-18	1.9817e-15	29.93
SPOCK1	-0.835627	6.47962	-6.87594	1.63148e-11	5.27545e-10	15.6765
COL8A1	-0.827649	7.46247	-6.2684	7.2324e-10	1.42756e-08	12.014
COMP	-0.785483	5.43604	-6.63346	7.66846e-11	2.07927e-09	14.18
COL5A1	-0.784861	8.85041	-8.62756	6.32021e-17	1.2655e-14	27.7789
MXRA5	-0.784494	8.75897	-8.10278	3.31915e-15	3.42168e-13	23.924
MYL9	-0.78384	8.58276	-7.30564	9.41971e-13	4.44798e-11	18.4389
TAGLN	-0.771941	10.2269	-6.90458	1.35499e-11	4.47167e-10	15.8562
NTM	-0.770326	6.43854	-6.30584	5.77319e-10	1.17633e-08	12.2313
ASPN	-0.768956	7.53358	-5.58917	3.54922e-08	4.33737e-07	8.27031
AEBP1	-0.749524	8.15867	-8.09815	3.4344e-15	3.52305e-13	23.8908
ISLR	-0.733632	6.64432	-7.65394	8.44479e-14	5.56501e-12	20.7791
FN1	-0.726023	11.1173	-6.15252	1.44251e-09	2.62348e-08	11.3487
ADAM12	-0.711137	5.98371	-5.64237	2.65188e-08	3.35497e-07	8.5498
ADAMTS2	-0.69775	7.30691	-6.56497	1.17754e-10	2.96505e-09	13.7656
COL15A1	-0.696951	8.80844	-7.19897	1.93686e-12	8.29902e-11	17.7401
MAB21L2	-0.696116	6.08045	-5.25169	2.1356e-07	2.11267e-06	6.55277
GREM1	-0.691834	8.23263	-4.70977	3.12281e-06	2.22627e-05	3.99884
INHBA	-0.688331	8.4046	-6.06638	2.39335e-09	4.05855e-08	10.8611
COL1A2	-0.687998	11.8999	-7.85895	1.96015e-14	1.59446e-12	22.1977
PTGIS	-0.686262	6.84134	-6.19892	1.0955e-09	2.05335e-08	11.6138
CCDC80	-0.684991	6.39012	-5.65611	2.45866e-08	3.13337e-07	8.62237
CTHRC1	-0.681154	9.17905	-5.32919	1.42612e-07	1.48117e-06	6.93868
CNN1	-0.678494	7.24937	-5.64417	2.62575e-08	3.32849e-07	8.5593
MYH11	-0.675352	9.0137	-5.31692	1.52073e-07	1.56616e-06	6.87726
C3	-0.673572	8.95264	-5.69267	2.00891e-08	2.62239e-07	8.81621
TNC	-0.673063	8.00301	-5.47219	6.68217e-08	7.55113e-07	7.66408
COL6A1	-0.670148	9.55038	-8.58388	8.85119e-17	1.63113e-14	27.451
SERPING1	-0.660677	7.63098	-6.95976	9.45649e-12	3.27113e-10	16.2043
SULF1	-0.660556	9.23789	-5.94944	4.71376e-09	7.35276e-08	10.209
MGP	-0.657699	8.73927	-5.44707	7.64339e-08	8.51155e-07	7.53539
VCAN	-0.655606	9.56186	-7.09731	3.81983e-12	1.47304e-10	17.0821
SERPINE1	-0.646484	7.11058	-6.58788	1.0206e-10	2.63032e-09	13.9038
NOTCH3	-0.644824	6.83606	-10.2198	1.28689e-22	1.78655e-19	40.5621
IGFBP5	-0.638515	9.06493	-6.30999	5.63043e-10	1.14837e-08	12.2554
AHNAK2	-0.633992	6.62171	-5.18108	3.07171e-07	2.92079e-06	6.20568
STMN3	-0.631722	7.08172	-6.35101	4.39258e-10	9.31047e-09	12.4949
LOXL2	-0.626261	8.6617	-8.10966	3.15511e-15	3.2851e-13	23.9733
TGFB1I1	-0.625747	8.14119	-8.3725	4.43613e-16	6.32726e-14	25.8819
ITGA5	-0.624398	7.46242	-8.48771	1.84961e-16	3.03278e-14	26.7334
FLNA	-0.618121	8.61341	-8.24997	1.11367e-15	1.34052e-13	24.9862
MMP2	-0.616845	9.48377	-6.68025	5.70881e-11	1.61084e-09	14.4652
APOD	-0.615585	6.63574	-5.20732	2.68492e-07	2.58487e-06	6.33416
MFAP2	-0.613691	7.80186	-7.45334	3.4243e-13	1.85215e-11	19.4203
RAB31	-0.613022	8.69324	-6.5979	9.58537e-11	2.48885e-09	13.9644
COL5A2	-0.608096	9.39768	-6.67825	5.78147e-11	1.62914e-09	14.453
TPM2	-0.606738	8.78054	-6.16809	1.31549e-09	2.42637e-08	11.4375
FBLN1	-0.604737	7.54363	-6.29824	6.04375e-10	1.22071e-08	12.1871
ACTG2	-0.60171	8.73047	-4.43462	1.10817e-05	6.82133e-05	2.80037
DES	-0.599203	6.58799	-4.43315	1.1155e-05	6.86035e-05	2.79415
COL6A3	-0.594979	10.6494	-7.13443	2.98345e-12	1.18113e-10	17.3215
NNMT	-0.593325	8.94964	-6.32191	5.23908e-10	1.0834e-08	12.3249
CCN4	-0.590658	5.473	-5.40787	9.41706e-08	1.02778e-06	7.33566
CAVIN1	-0.588695	8.20932	-8.57692	9.33786e-17	1.69088e-14	27.3988
COL4A2	-0.584657	10.3639	-9.6222	2.11329e-20	1.15808e-17	35.5817
TIMP2	-0.581141	9.90167	-7.00965	6.81807e-12	2.43951e-10	16.521
TNFAIP6	-0.579874	6.22654	-5.35092	1.27231e-07	1.33946e-06	7.04781
MAP1B	-0.579858	6.23002	-6.47567	2.04883e-10	4.78841e-09	13.2308
GUCY1A1	-0.579832	7.31343	-6.21423	1.00006e-09	1.89666e-08	11.7016
AOC3	-0.569342	6.23234	-6.02422	3.05969e-09	5.0288e-08	10.6247
C1R	-0.569235	8.71662	-7.16989	2.35407e-12	9.68796e-11	17.5511
LRRC15	-0.568703	6.26747	-6.52067	1.55107e-10	3.72114e-09	13.4995
SPP1	-0.567105	8.88215	-3.10499	0.00199794	0.00642748	-2.0271
SYNM	-0.564567	6.44802	-4.11742	4.40178e-05	0.000228985	1.50238
ADAMTS12	-0.564009	7.08941	-6.59024	1.00564e-10	2.59497e-09	13.9181
OLFML2B	-0.562894	6.85378	-6.8557	1.85971e-11	5.88549e-10	15.5498
TIMP3	-0.557359	8.78746	-5.76716	1.32646e-08	1.81725e-07	9.21467
FBN1	-0.554122	8.44056	-5.79236	1.15154e-08	1.59971e-07	9.35048
ZCCHC24	-0.552621	7.5277	-6.77477	3.12903e-11	9.36193e-10	15.0465
CYP1B1	-0.55154	4.91401	-4.82912	1.76691e-06	1.3453e-05	4.53942
PCOLCE	-0.551352	8.0931	-7.07109	4.54527e-12	1.71469e-10	16.9137
GFPT2	-0.551189	5.17375	-7.18268	2.16062e-12	9.05287e-11	17.6342
TWIST1	-0.548326	4.85643	-6.18495	1.19033e-09	2.21119e-08	11.5338
COL12A1	-0.54708	9.80411	-5.93127	5.23237e-09	8.02082e-08	10.1086
BCAT1	-0.546419	6.36836	-4.80466	1.98759e-06	1.498e-05	4.42763
ANTXR1	-0.544116	8.82207	-5.27248	1.91723e-07	1.91945e-06	6.65582
OBSL1	-0.542588	5.58008	-5.57869	3.75795e-08	4.56301e-07	8.21553
SPON2	-0.541948	7.91343	-7.06228	4.81825e-12	1.80459e-10	16.8572
EMILIN1	-0.538731	6.69958	-7.45551	3.37324e-13	1.83405e-11	19.4349
S1PR3	-0.536756	6.41548	-7.21074	1.78953e-12	7.79605e-11	17.8168
POSTN	-0.536321	10.2635	-4.36127	1.53631e-05	9.06295e-05	2.49222
DPYSL3	-0.535155	7.4319	-5.56614	4.0237e-08	4.84333e-07	8.15003
SPARC	-0.534407	11.0276	-6.99727	7.39554e-12	2.62807e-10	16.4423
PDGFRB	-0.534094	7.27104	-9.01845	2.93396e-18	9.6979e-16	30.7701
PLPP4	-0.531743	5.46085	-5.14409	3.71e-07	3.4536e-06	6.02551
PRRX1	-0.531224	6.89927	-4.8515	1.58584e-06	1.22323e-05	4.64216
ANGPTL2	-0.529271	7.67229	-6.78967	2.84416e-11	8.64624e-10	15.1388
THY1	-0.527419	8.08732	-7.81089	2.76779e-14	2.17496e-12	21.8625
AKAP12	-0.526411	7.34111	-4.56154	6.22845e-06	4.10967e-05	3.34487
LMOD1	-0.526306	6.26305	-5.53243	4.83074e-08	5.68657e-07	7.97485
MXRA8	-0.525797	7.41059	-8.49669	1.72707e-16	2.85433e-14	26.8001
PRELP	-0.524954	5.99826	-7.41236	4.54132e-13	2.38208e-11	19.1465
NPTX2	-0.523995	5.79494	-3.3759	0.000786139	0.00288824	-1.1755
EFEMP2	-0.521933	7.28173	-7.39139	5.24476e-13	2.68346e-11	19.0068
ACTA2	-0.521488	11.1336	-6.52736	1.48799e-10	3.60301e-09	13.5396
SLIT2	-0.520084	5.75318	-5.87425	7.2465e-09	1.06719e-07	9.7955
PDLIM7	-0.518998	6.56633	-8.00637	6.732e-15	6.25836e-13	23.2364
COL1A1	-0.514216	12.0948	-8.80171	1.62963e-17	4.18955e-15	29.0992
SULF2	-0.512426	9.31997	-7.27655	1.14757e-12	5.22911e-11	18.2475
COL18A1	-0.51232	6.8753	-7.78047	3.44055e-14	2.59587e-12	21.6511
DEPP1	-0.511733	7.48513	-6.33666	4.79186e-10	1.00358e-08	12.411
LOX	-0.511674	6.28777	-4.36882	1.48585e-05	8.8102e-05	2.5237
FAP	-0.511426	6.91501	-4.74735	2.61359e-06	1.90365e-05	4.1677
PLN	-0.510458	6.16172	-3.87736	0.000117972	0.000548847	0.580344
SERPINF1	-0.506745	8.84607	-5.55024	4.38644e-08	5.23157e-07	8.06731
EPYC	-0.506573	3.31597	-3.99072	7.45266e-05	0.000365163	1.00923
C1S	-0.506083	9.65511	-5.97187	4.14282e-09	6.5505e-08	10.3331
MIR100HG	-0.505462	4.02355	-5.15716	3.47103e-07	3.25094e-06	6.08904
FAM20C	-0.503871	6.36989	-7.80743	2.83738e-14	2.20469e-12	21.8384
NOX4	-0.502706	4.46802	-5.72527	1.67608e-08	2.23306e-07	8.99006
CHI3L1	-0.502389	7.36736	-3.9727	8.02312e-05	0.000390197	0.940277
COL3A1	-0.501612	12.2382	-7.00192	7.17312e-12	2.55776e-10	16.4719
FXYD6	-0.500876	6.87395	-6.46396	2.20208e-10	5.10079e-09	13.1612

## Sheet: Table S4
The Gene Set Enrichment Analyses based on ATP23-related DEGs
ID	Description	setSize	enrichmentScore	NES	pvalue	p.adjust	qvalue	rank
hsa04820	Cytoskeleton in muscle cells	229	-0.66678	-2.92966	1e-10	6.86e-09	3.78947e-09	2396
hsa04512	ECM-receptor interaction	87	-0.691039	-2.60421	1e-10	6.86e-09	3.78947e-09	1625
hsa04974	Protein digestion and absorption	96	-0.658728	-2.53901	1e-10	6.86e-09	3.78947e-09	362
hsa04510	Focal adhesion	199	-0.562139	-2.41945	1e-10	6.86e-09	3.78947e-09	2646
hsa04151	PI3K-Akt signaling pathway	352	-0.435213	-1.96091	1e-10	6.86e-09	3.78947e-09	2921
hsa00190	Oxidative phosphorylation	126	0.61648	2.09991	3.87465e-10	2.21501e-08	1.22357e-08	4846
hsa05165	Human papillomavirus infection	325	-0.406165	-1.81046	1.32552e-09	6.49507e-08	3.58788e-08	3142
hsa04610	Complement and coagulation cascades	83	-0.618524	-2.33263	1.59165e-09	6.82421e-08	3.76971e-08	1553
hsa05144	Malaria	47	-0.72177	-2.4205	4.26747e-09	1.39933e-07	7.72991e-08	1251
hsa03010	Ribosome	126	0.601126	2.04761	4.04506e-09	1.39933e-07	7.72991e-08	7432
hsa05205	Proteoglycans in cancer	196	-0.471392	-2.03399	4.48764e-09	1.39933e-07	7.72991e-08	2881
hsa01240	Biosynthesis of cofactors	137	0.578205	1.98908	6.61058e-09	1.88952e-07	1.04378e-07	3644
hsa05012	Parkinson disease	252	0.504914	1.8444	1.16964e-08	3.08604e-07	1.70473e-07	4846
hsa04714	Thermogenesis	223	0.512288	1.84214	1.74314e-08	4.27069e-07	2.35913e-07	4305
hsa04145	Phagosome	143	-0.500139	-2.03598	3.45316e-08	7.89624e-07	4.36189e-07	2979
hsa04146	Peroxisome	82	0.631566	2.03893	8.75922e-08	1.87776e-06	1.03728e-06	3841
hsa04810	Regulation of actin cytoskeleton	226	-0.41576	-1.83228	1.40187e-07	2.82848e-06	1.56246e-06	3303
hsa05014	Amyotrophic lateral sclerosis	346	0.455166	1.68744	1.78247e-07	3.39659e-06	1.87628e-06	5583
hsa05150	Staphylococcus aureus infection	76	-0.576064	-2.14788	7.21339e-07	1.30221e-05	7.1934e-06	3294
hsa04933	AGE-RAGE signaling pathway in diabetic complications	99	-0.509281	-1.97259	2.23774e-06	3.83772e-05	2.11996e-05	3033
hsa05016	Huntington disease	292	0.455279	1.67002	3.75754e-06	6.13731e-05	3.39026e-05	5512
hsa05208	Chemical carcinogenesis - reactive oxygen species	210	0.484	1.73547	4.14105e-06	6.45627e-05	3.56645e-05	4846

## Sheet: Table S5
Detailed information of tumor samples in the GSE200997 dataset
	Group	Location	Gender	T_stage	N_stage	MSI_status	CMS
T_cac5_	ATP23_low	Right	Male	T3	N1	MSS	CMS1
T_cac7_	ATP23_low	Right	Male	T3	N1	MSI-H	CMS1
T_cac4_	ATP23_low	Left	Female	T3	N0	MSS	CMS4
T_cac2_	ATP23_low	Left	Male	T4	N2	MSS	CMS4
T_cac13	ATP23_low	Right	Female	T1	N0	MSS	CMS3
T_cac12	ATP23_low	Right	Female	T2	N0	MSI-H	CMS1
T_cac1_	ATP23_low	Right	Female	T3	N2	MSS	CMS4
T_cac14	ATP23_low	Left	Female	T3	N1	MSS	CMS4
T_cac3_	ATP23_high	Right	Male	T4	N2	MSS	CMS4
T_cac11	ATP23_high	Right	Male	T3	N0	MSS	CMS3
T_cac9_	ATP23_high	Left	Male	T2	N0	MSS	CMS2
T_cac16	ATP23_high	Left	Female	T3	N0	MSS	CMS2
T_cac10	ATP23_high	Left	Male	T2	N0	MSS	CMS2
T_cac15	ATP23_high	Left	Male	T3	N1	MSS	NA
T_cac6_	ATP23_high	Left	Male	T2	N0	MSS	CMS2
T_cac8_	ATP23_high	Right	Male	T4	N1	MSS	CMS4

## Sheet: Table S6
Comparative Analysis of Pathway Signaling Strength
group	pathway	contribution	contribution.scaled	contribution.relative.1	pvalues	p.adj
ATP23_high	CD70	0	0	Inf	0	0
	ADGRE5	0.00274752	0.169576	1.879	0.125	0.175
	MHC-I	0.168745	0.561998	1.724	0.15625	0.198864
	MIF	0.0876772	0.410831	1.533	0.111426	0.175
	CLEC	0.0743927	0.384853	1.49	0.346685	0.373353
	LCK	0.00804914	0.207375	1.23	0.8125	0.8125
	SELPLG	0.00159996	0.155333	0.742	0.109863	0.175
	ITGB2	0.0025457	0.16741	0.437	0.00231934	0.00649414
	CD99	0.0523322	0.338967	0.387	0.223123	0.26031
	CCL	0.000588109	0.134434	0.043	0.125	0.175
	MHC-II	0.0037725	0.179211	0.014	0.0078125	0.0182292
	IL16	0.0012971	0.15043	0.009	3.05e-05	0.000106812
	BTLA	4.62e-05	0.100165	0	0	0
	TNF	0.00108974	0.146589	0	0	0
ATP23_low	CD70	1.58e-05	0.0904426	Inf	0	0
	ADGRE5	0.00516144	0.189878	1.879	0.125	0.175
	MHC-I	0.290885	0.80983	1.724	0.15625	0.198864
	MIF	0.134379	0.498234	1.533	0.111426	0.175
	CLEC	0.110831	0.454598	1.49	0.346685	0.373353
	LCK	0.00989818	0.216666	1.23	0.8125	0.8125
	SELPLG	0.0011878	0.148464	0.742	0.109863	0.175
	ITGB2	0.00111305	0.147045	0.437	0.00231934	0.00649414
	CD99	0.0202476	0.256429	0.387	0.223123	0.26031
	CCL	2.55e-05	0.094545	0.043	0.125	0.175
	MHC-II	5.33e-05	0.101632	0.014	0.0078125	0.0182292
	IL16	1.18e-05	0.088156	0.009	3.05e-05	0.000106812
	BTLA	0	0	0	0	0
	TNF	0	0	0	0	0

## Sheet: Table S7
Statistical data associated with TIDE algorithm
TCGA-COAD		Mean_ATP23_High	Mean_ATP23_Low	Mean_Difference	CI_lower	CI_upper	t_statistic	df	p_value	Cohens_d	CI_d_lower	CI_d_upper	FDR
	TIDE	0.0224308	0.313662	-0.291231	-0.434658	-0.147804	-3.9872	646.199	7.44889e-05	-0.312782	-0.467761	-0.157803	0.000111733
	Dysfunction	-0.412646	0.369723	-0.782369	-0.926238	-0.638501	-10.6784	646.803	1.25794e-24	-0.837684	-0.998338	-0.67703	3.77381e-24
	Exclusion	-0.0771077	0.0871077	-0.164215	-0.312548	-0.0158828	-2.1739	646.762	0.0300748	-0.170535	-0.324854	-0.0162148	0.0300748
GSE39582	TIDE	-0.182367	0.520212	-0.70258	-0.897127	-0.508032	-7.09333	563.976	3.94112e-12	-0.596309	-0.76506	-0.427558	5.91167e-12
	Dysfunction	-0.297208	0.239223	-0.536431	-0.684549	-0.388314	-7.11379	556.872	3.48665e-12	-0.598029	-0.766801	-0.429258	5.91167e-12
	Exclusion	-0.362261	0.33477	-0.697032	-0.896072	-0.497992	-6.87852	563.293	1.61323e-11	-0.578252	-0.746788	-0.409715	1.61323e-11

## Sheet: Table S8
The predicted IC50 values for five chemotherapy agents in each patient
	Oxaliplatin	Cisplatin	5-Fluorouracil	PLX-4720	Dabrafenib
TCGA-3L-AA1B-01A-11R-A37K-07	7.43664	7.73314	9.26	7.94486	7.3624
TCGA-4N-A93T-01A-11R-A37K-07	8.00411	7.99435	9.87066	8.95736	8.51515
TCGA-4T-AA8H-01A-11R-A41B-07	7.41361	7.58714	8.91068	8.43515	8.19581
TCGA-5M-AAT4-01A-11R-A41B-07	7.56249	7.44071	8.79917	8.22728	8.135
TCGA-5M-AAT5-01A-21R-A41B-07	6.4546	6.90669	8.16313	7.93038	7.33202
TCGA-5M-AAT6-01A-11R-A41B-07	7.04829	3.32711	8.42244	5.57115	7.77364
TCGA-5M-AATA-01A-31R-A41B-07	7.52656	7.24784	8.64444	7.91181	7.20143
TCGA-5M-AATE-01A-11R-A41B-07	7.95602	7.45601	9.54703	8.377	8.06406
TCGA-A6-2671-01A-01R-1410-07	7.54965	7.84981	9.03227	7.2327	7.9577
TCGA-A6-2672-01A-01R-0826-07	6.19623	5.78367	8.3095	6.48673	5.85985
TCGA-A6-2672-01B-03R-2302-07	6.18671	6.22268	8.95116	5.81578	7.48201
TCGA-A6-2674-01A-02R-0821-07	7.75215	6.72658	9.31447	6.42256	7.31118
TCGA-A6-2674-01A-02R-A278-07	7.24429	7.36685	8.85986	5.07387	7.07506
TCGA-A6-2674-01B-04R-A277-07	6.85619	7.40211	8.70124	3.68451	7.85862
TCGA-A6-2675-01A-02R-1723-07	7.92422	7.74597	9.39219	7.46364	8.27635
TCGA-A6-2676-01A-01R-0826-07	3.06115	6.85046	8.57855	5.49859	5.3054
TCGA-A6-2677-01A-01R-0821-07	7.52815	6.97755	8.75265	8.26392	8.46879
TCGA-A6-2677-01A-01R-A278-07	6.94156	7.46048	8.88079	7.86744	8.05952
TCGA-A6-2677-01B-02R-A277-07	7.27556	6.3189	8.89455	7.60893	8.79607
TCGA-A6-2678-01A-01R-0821-07	7.32529	7.04375	8.99543	7.95844	8.17477
TCGA-A6-2679-01A-02R-1410-07	7.79398	7.69985	10.0333	7.93171	7.02866
TCGA-A6-2680-01A-01R-1410-07	7.43347	7.38973	9.21785	7.8043	7.38305
TCGA-A6-2681-01A-01R-1410-07	7.85843	7.98635	9.60202	7.68472	7.99657
TCGA-A6-2682-01A-01R-1410-07	7.08417	6.35304	9.18949	7.29365	7.289
TCGA-A6-2683-01A-01R-0821-07	8.12163	8.24064	9.86772	8.40128	8.23736
TCGA-A6-2684-01A-01R-1410-07	7.40931	7.42314	9.38884	5.47006	7.32345
TCGA-A6-2684-01A-01R-A278-07	6.49159	7.17466	8.86717	4.24923	7.48693
TCGA-A6-2684-01C-08R-A277-07	7.24856	6.87318	9.61477	6.2469	8.79685
TCGA-A6-2685-01A-01R-1410-07	8.06788	8.35438	9.77458	7.75327	8.33726
TCGA-A6-2686-01A-01R-A32Z-07	6.4103	4.19317	8.27399	7.45965	7.57777
TCGA-A6-3807-01A-01R-1022-07	7.64404	7.1662	9.05444	7.84331	7.64186
TCGA-A6-3808-01A-01R-1022-07	6.41189	6.75518	8.21841	5.07373	6.49858
TCGA-A6-3809-01A-01R-1022-07	3.99905	6.74795	8.55539	6.67601	5.35595
TCGA-A6-3809-01A-01R-A278-07	7.1122	7.22726	8.64619	5.41644	6.35951
TCGA-A6-3809-01B-04R-A277-07	6.44077	7.29266	9.45589	6.60823	8.15985
TCGA-A6-3810-01A-01R-1022-07	7.41714	6.70596	9.33355	7.31643	7.58121
TCGA-A6-3810-01A-01R-A278-07	7.18471	5.61539	9.32282	6.9648	7.6196
TCGA-A6-3810-01B-04R-A277-07	5.21165	7.44377	8.50697	6.28816	8.18637
TCGA-A6-4105-01A-02R-1774-07	6.65596	5.8643	8.4107	6.63829	7.03559
TCGA-A6-4107-01A-02R-1410-07	6.62986	6.61052	9.06337	7.41653	7.48351
TCGA-A6-5656-01A-21R-1839-07	7.87285	8.00628	9.65007	8.63531	8.30912
TCGA-A6-5656-01A-21R-A278-07	7.49538	7.33129	9.26177	8.21963	8.26062
TCGA-A6-5656-01B-02R-A277-07	7.28219	6.43642	9.61351	7.30373	8.79947
TCGA-A6-5657-01A-01R-A32Z-07	7.62253	7.31085	8.87641	7.33034	7.98347
TCGA-A6-5659-01A-01R-1653-07	7.49149	7.51874	9.05347	7.97544	8.4958
TCGA-A6-5659-01A-01R-A278-07	7.04094	4.65802	8.95898	7.4808	8.19064
TCGA-A6-5659-01B-04R-A277-07	7.46374	7.39085	10.0917	8.10243	9.05835
TCGA-A6-5660-01A-01R-1653-07	7.74896	8.08908	9.38315	8.42343	8.80749
TCGA-A6-5661-01A-01R-1653-07	4.65644	1.26397	5.19965	7.00922	6.26458
TCGA-A6-5661-01B-05R-2302-07	7.38513	6.69891	10.1635	6.79076	8.21844
TCGA-A6-5662-01A-01R-1653-07	8.05874	8.77022	9.67056	8.58986	8.76204
TCGA-A6-5664-01A-21R-1839-07	6.63199	6.46609	8.74809	4.86511	7.07591
TCGA-A6-5665-01A-01R-1653-07	6.50839	6.44742	7.73183	7.96132	7.45404
TCGA-A6-5665-01B-03R-2302-07	7.56404	7.64603	9.52167	7.68957	8.43249
TCGA-A6-5666-01A-01R-1653-07	7.24389	7.96284	8.55643	8.30198	8.32375
TCGA-A6-5667-01A-21R-1723-07	8.12004	8.47557	9.7295	8.34191	8.80439
TCGA-A6-6137-01A-11R-1774-07	7.38131	7.45064	8.7191	7.7698	8.05622
TCGA-A6-6138-01A-11R-1774-07	7.2506	7.04093	8.96225	7.64794	7.72794
TCGA-A6-6140-01A-11R-1774-07	7.6928	8.62132	9.49841	8.33658	8.54607
TCGA-A6-6141-01A-11R-1774-07	6.4849	6.77426	8.54116	6.80835	7.29036
TCGA-A6-6142-01A-11R-1774-07	8.27555	8.25773	9.87485	7.82119	8.01692
TCGA-A6-6648-01A-11R-1774-07	7.04686	6.86517	8.5183	7.83521	8.05795
TCGA-A6-6649-01A-11R-1774-07	7.79016	8.13161	9.30281	7.64183	8.04353
TCGA-A6-6650-01A-11R-1774-07	7.10831	7.71897	8.93544	8.40646	8.11377
TCGA-A6-6650-01A-11R-A278-07	6.33932	5.96298	7.97119	8.12204	7.74901
TCGA-A6-6650-01B-02R-A277-07	6.52719	6.62406	8.44026	8.02521	8.36311
TCGA-A6-6651-01A-21R-1839-07	7.78239	7.74515	9.7202	6.58523	8.19452
TCGA-A6-6652-01A-11R-1774-07	7.9672	8.2598	9.27197	8.58849	8.23653
TCGA-A6-6653-01A-11R-1774-07	6.66447	7.0098	8.34221	7.38117	7.15631
TCGA-A6-6654-01A-21R-1839-07	7.82934	7.88884	9.44469	6.80728	8.17894
TCGA-A6-6780-01A-11R-1839-07	7.0635	6.81162	8.62715	4.8765	7.42062
TCGA-A6-6780-01A-11R-A278-07	7.16161	7.11109	8.62512	7.64567	3.98304
TCGA-A6-6780-01B-04R-A277-07	0.178672	7.45735	8.46125	5.90803	8.24517
TCGA-A6-6781-01A-22R-1928-07	7.49989	7.46672	9.13768	7.45309	7.37217
TCGA-A6-6781-01A-22R-A278-07	7.01334	5.73099	8.92212	7.61	7.59507
TCGA-A6-6781-01B-06R-A277-07	7.74212	6.78851	9.81459	5.48907	8.68992
TCGA-A6-6782-01A-11R-1839-07	7.46905	7.56746	9.54575	7.58307	8.203
TCGA-A6-A565-01A-31R-A28H-07	7.11389	6.5803	8.86626	6.9189	6.90553
TCGA-A6-A566-01A-11R-A28H-07	7.17813	6.39852	8.76395	7.34395	7.24908
TCGA-A6-A567-01A-31R-A28H-07	8.29453	8.29821	9.74459	8.70743	8.40763
TCGA-A6-A56B-01A-31R-A28H-07	7.24015	7.38555	7.56006	8.19621	7.84901
TCGA-A6-A5ZU-01A-11R-A28H-07	7.88969	8.00462	9.96788	8.05165	8.04204
TCGA-AA-3488-01A-01R-1410-07	6.85841	5.33738	8.43935	7.52824	7.09392
TCGA-AA-3489-01A-21R-1839-07	6.80511	5.34469	8.58111	3.45199	7.29995
TCGA-AA-3492-01A-01R-1410-07	5.64671	6.11399	7.85716	7.3852	6.72344
TCGA-AA-3494-01A-01R-1410-07	7.86346	7.48017	9.62479	8.09688	8.13113
TCGA-AA-3495-01A-01R-1410-07	7.5316	7.68117	9.47002	8.05781	8.24414
TCGA-AA-3496-01A-21R-1839-07	7.17519	7.30699	8.84178	6.70618	8.17807
TCGA-AA-3502-01A-01R-1410-07	7.35643	7.51774	8.90069	7.84397	7.74909
TCGA-AA-3506-01A-01R-1410-07	7.23106	7.31348	9.56347	7.59859	6.51773
TCGA-AA-3509-01A-01R-1410-07	6.759	6.76518	8.99782	7.80259	7.95356
TCGA-AA-3510-01A-01R-1410-07	5.76506	6.08233	7.65138	6.69634	6.11735
TCGA-AA-3511-01A-21R-1839-07	7.69072	7.52962	9.28489	7.97875	7.85651
TCGA-AA-3514-01A-02R-0821-07	7.74012	8.19082	9.77528	7.13584	6.76705
TCGA-AA-3516-01A-02R-0826-07	7.39206	7.34594	8.95246	7.63749	7.87746
TCGA-AA-3517-01A-01R-0821-07	7.89908	8.04178	9.75859	8.16773	7.8862
TCGA-AA-3518-01A-02R-0826-07	6.61578	6.649	8.14449	6.94901	6.84443
TCGA-AA-3519-01A-02R-0821-07	6.26809	7.25597	8.91615	7.50513	7.42822
TCGA-AA-3520-01A-01R-0821-07	5.97113	4.2145	7.8298	5.55634	6.26374
TCGA-AA-3521-01A-01R-0821-07	7.82766	8.23012	9.77119	8.32041	8.09861
TCGA-AA-3522-01A-01R-0821-07	7.12861	7.15772	9.04272	8.06822	8.18133
TCGA-AA-3524-01A-02R-0821-07	7.1793	7.09933	8.80341	8.02321	7.77905
TCGA-AA-3525-01A-02R-0826-07	6.71979	6.63445	8.79137	7.16943	7.11274
TCGA-AA-3526-01A-02R-A32Z-07	5.38501	6.92168	6.94594	6.01118	5.77119
TCGA-AA-3527-01A-01R-0821-07	7.44297	7.77292	9.56715	6.97522	6.22324
TCGA-AA-3529-01A-02R-0821-07	7.2943	6.8723	8.77436	7.94297	7.03765
TCGA-AA-3530-01A-01R-1022-07	6.76695	6.44898	8.53378	7.57073	7.56642
TCGA-AA-3531-01A-01R-0821-07	6.38874	7.61396	8.70592	7.50264	6.98148
TCGA-AA-3532-01A-01R-0821-07	7.21452	4.20948	8.69741	6.93699	7.30712
TCGA-AA-3534-01A-01R-0821-07	4.73555	6.49083	8.05361	6.64404	6.17192
TCGA-AA-3538-01A-01R-0821-07	7.65319	8.16257	9.19377	8.0575	8.62688
TCGA-AA-3542-01A-02R-1873-07	7.69536	7.68718	9.8242	8.07451	7.69253
TCGA-AA-3543-01A-01R-0826-07	6.68911	7.15811	8.63295	6.81462	6.03303
TCGA-AA-3544-01A-01R-1873-07	6.34144	6.40608	8.85253	6.98904	6.91245
TCGA-AA-3548-01A-01R-1873-07	7.48129	6.4912	9.10162	7.97225	7.72436
TCGA-AA-3549-01A-02R-0821-07	7.04651	7.34347	9.15604	7.79682	7.46841
TCGA-AA-3552-01A-01R-0821-07	8.1357	7.76855	9.65816	8.21336	8.07838
TCGA-AA-3553-01A-01R-0821-07	8.07002	8.2169	9.35417	7.98136	8.34485
TCGA-AA-3554-01A-01R-0826-07	7.27007	7.38792	8.89991	6.94559	7.50926
TCGA-AA-3555-01A-01R-0821-07	6.74449	7.39265	7.74866	7.37275	7.56067
TCGA-AA-3556-01A-01R-0821-07	8.12535	8.31642	9.386	8.21491	8.40873
TCGA-AA-3560-01A-01R-0821-07	7.34902	7.42733	9.80722	7.55962	8.2526
TCGA-AA-3561-01A-01R-0821-07	6.40909	4.3991	8.46361	7.94457	7.34057
TCGA-AA-3562-01A-02R-0821-07	7.41338	7.67906	9.1849	7.80478	7.86201
TCGA-AA-3655-01A-02R-1723-07	7.63994	7.52367	9.60164	7.82612	8.18902
TCGA-AA-3660-01A-01R-1723-07	7.05155	7.45018	8.95423	8.01898	8.26528
TCGA-AA-3662-01A-01R-1723-07	6.49615	7.01876	7.43543	6.81373	6.3763
TCGA-AA-3663-01A-01R-1723-07	7.10893	7.00595	8.67211	6.65816	4.68621
TCGA-AA-3664-01A-01R-0905-07	7.17702	7.56961	8.79665	8.15736	8.07047
TCGA-AA-3666-01A-02R-0905-07	6.5402	4.88825	8.77681	7.69081	7.03561
TCGA-AA-3667-01A-01R-0905-07	7.99196	8.28458	9.91391	7.6079	7.2521
TCGA-AA-3672-01A-01R-0905-07	6.86402	7.45907	9.25733	5.5454	5.68746
TCGA-AA-3673-01A-01R-0905-07	6.07805	6.89006	7.25099	6.94571	7.72724
TCGA-AA-3675-01A-02R-0905-07	6.352	6.33938	7.65295	7.37217	7.49029
TCGA-AA-3678-01A-01R-0905-07	7.46518	7.3249	8.76556	7.62319	7.83133
TCGA-AA-3679-01A-02R-0905-07	7.85465	7.33901	9.28474	8.14946	7.98602
TCGA-AA-3680-01A-01R-0905-07	7.15139	7.27511	8.94126	8.22096	7.98178
TCGA-AA-3681-01A-01R-0905-07	7.22373	7.42611	9.19071	7.54969	7.18011
TCGA-AA-3684-01A-02R-0905-07	7.68983	7.73053	9.67332	5.79718	6.65033
TCGA-AA-3685-01A-02R-A32Z-07	5.96725	5.42436	8.61589	7.15615	6.47164
TCGA-AA-3688-01A-01R-0905-07	7.26263	7.4719	8.87838	7.8966	7.96918
TCGA-AA-3692-01A-01R-0905-07	6.34032	4.85985	8.45435	7.08256	7.21685
TCGA-AA-3693-01A-01R-0905-07	7.82037	7.95951	9.47251	8.46957	8.64411
TCGA-AA-3695-01A-01R-0905-07	8.25407	7.87978	9.95984	7.21768	8.04507
TCGA-AA-3696-01A-01R-0905-07	7.36539	7.41588	8.95807	7.89318	7.39602
TCGA-AA-3697-01A-01R-1723-07	7.52974	7.33619	8.80781	8.21812	7.84433
TCGA-AA-3710-01A-01R-1022-07	5.99138	5.39101	8.14702	6.53452	6.06036
TCGA-AA-3712-01A-21R-1723-07	7.42859	6.68554	8.3453	7.19353	7.25422
TCGA-AA-3713-01A-21R-1723-07	6.07959	4.58311	8.65464	6.88463	6.56065
TCGA-AA-3715-01A-01R-0905-07	7.72592	7.97601	9.46506	6.54397	6.58388
TCGA-AA-3811-01A-01R-1022-07	7.38242	7.12991	8.78466	7.56365	7.32136
TCGA-AA-3812-01A-01R-0905-07	8.1264	8.35465	10.1495	7.8493	7.60134
TCGA-AA-3814-01A-01R-0905-07	7.02448	7.45771	9.26816	7.80316	7.96225
TCGA-AA-3815-01A-01R-1022-07	6.09816	5.39553	8.26035	6.35623	6.73026
TCGA-AA-3818-01A-01R-0905-07	6.8498	7.16133	9.14627	7.80298	7.67897
TCGA-AA-3819-01A-01R-0905-07	7.18501	7.35397	8.90526	7.87773	7.509
TCGA-AA-3821-01A-01R-1022-07	6.02495	6.32811	6.96898	7.1879	7.09581
TCGA-AA-3831-01A-01R-0905-07	5.81564	5.62255	7.83475	6.99695	6.39075
TCGA-AA-3833-01A-01R-0905-07	7.74342	7.76898	9.5059	7.57561	7.73917
TCGA-AA-3837-01A-01R-0905-07	7.69311	7.87785	9.54034	7.97236	7.95787
TCGA-AA-3841-01A-01R-0905-07	8.0618	8.69692	10.1677	8.0721	8.25992
TCGA-AA-3842-01A-01R-1022-07	6.74062	6.90101	8.36357	7.50367	7.5282
TCGA-AA-3844-01A-01R-1022-07	7.01292	4.97072	8.17903	7.24239	7.0826
TCGA-AA-3845-01A-01R-1022-07	8.18919	8.23839	9.72217	8.20446	8.26189
TCGA-AA-3846-01A-01R-1022-07	6.58153	5.4805	8.11724	7.77357	7.74391
TCGA-AA-3848-01A-01R-0905-07	7.12484	7.50254	9.34928	7.16907	7.26296
TCGA-AA-3850-01A-01R-1022-07	6.64493	6.05398	8.84776	6.85215	6.01064
TCGA-AA-3851-01A-01R-1022-07	7.61195	7.1431	9.47593	8.01669	8.4279
TCGA-AA-3852-01A-01R-0905-07	5.84967	6.01425	8.31697	6.2206	6.35253
TCGA-AA-3854-01A-01R-0905-07	7.35228	6.80221	8.47053	7.8122	7.58993
TCGA-AA-3855-01A-01R-1022-07	6.74773	7.09195	9.01632	7.83208	7.03226
TCGA-AA-3856-01A-01R-0905-07	7.49544	7.44603	9.00238	7.89477	7.77979
TCGA-AA-3858-01A-01R-0905-07	7.59563	7.18777	8.76664	7.661	7.51306
TCGA-AA-3860-01A-02R-0905-07	7.3077	6.52498	9.30884	7.82099	7.49111
TCGA-AA-3861-01A-01R-1022-07	6.26486	6.136	8.69021	7.65758	7.73527
TCGA-AA-3862-01A-01R-1022-07	6.3028	7.32855	8.30221	7.59179	7.43254
TCGA-AA-3864-01A-01R-1022-07	4.99136	6.92104	8.53387	6.04306	5.96389
TCGA-AA-3866-01A-01R-1022-07	6.62896	4.71569	8.67311	6.33139	7.27621
TCGA-AA-3867-01A-01R-1022-07	8.31563	8.7144	9.83631	8.12417	8.72008
TCGA-AA-3869-01A-01R-1022-07	7.36872	7.58438	8.77764	7.94162	8.18433
TCGA-AA-3870-01A-01R-1022-07	8.587	8.79842	10.3256	8.54553	8.74361
TCGA-AA-3872-01A-01R-1022-07	8.30607	8.49922	9.92148	7.73302	8.54248
TCGA-AA-3875-01A-01R-0905-07	7.03502	6.89641	8.6089	7.64038	7.76718
TCGA-AA-3877-01A-01R-1022-07	6.47481	4.40451	8.44078	6.22509	6.83445
TCGA-AA-3930-01A-01R-1022-07	6.90505	6.72651	6.91222	7.59351	6.5197
TCGA-AA-3939-01A-01R-1022-07	6.91507	6.20081	9.11138	7.93241	7.76662
TCGA-AA-3941-01A-01R-1022-07	7.58712	8.47102	9.54329	8.38853	8.39989
TCGA-AA-3947-01A-01R-1022-07	7.19817	7.39782	7.35642	6.19294	7.46174
TCGA-AA-3949-01A-01R-1022-07	5.73799	4.96208	8.29871	6.06267	7.26542
TCGA-AA-3950-01A-02R-1022-07	4.90909	6.90734	8.2964	7.3624	5.63906
TCGA-AA-3952-01A-01R-1022-07	7.85962	7.35871	9.71993	8.10394	8.15864
TCGA-AA-3955-01A-02R-1022-07	6.89478	6.87821	8.2309	7.86869	7.36855
TCGA-AA-3956-01A-02R-1022-07	7.58179	7.56115	9.34512	7.92029	8.26354
TCGA-AA-3966-01A-01R-1113-07	6.96747	6.10608	8.60476	5.80691	5.48231
TCGA-AA-3968-01A-01R-1022-07	7.05485	6.62682	8.82201	7.46733	7.56531
TCGA-AA-3970-01A-01R-1022-07	7.57808	7.77266	8.84292	8.10588	8.08207
TCGA-AA-3971-01A-01R-1022-07	7.48427	7.61748	9.25403	7.72982	7.88515
TCGA-AA-3972-01A-01R-1022-07	7.7841	7.40803	9.32333	8.15979	7.63868
TCGA-AA-3973-01A-01R-1022-07	8.01485	8.39746	10.0165	8.66906	8.76929
TCGA-AA-3975-01A-01R-1022-07	7.86348	7.88581	9.55709	8.2502	8.06862
TCGA-AA-3976-01A-01R-1022-07	6.59137	6.29175	8.15568	7.22002	6.40496
TCGA-AA-3977-01A-01R-1022-07	4.56922	6.93688	8.70763	5.4668	6.86768
TCGA-AA-3979-01A-01R-1022-07	7.47318	3.40634	7.90807	8.11709	7.70917
TCGA-AA-3980-01A-02R-1022-07	2.30848	7.0909	8.71355	6.43906	7.3113
TCGA-AA-3982-01A-02R-1022-07	7.48903	7.11582	8.92966	7.70668	7.94488
TCGA-AA-3984-01A-02R-1022-07	4.89238	7.04747	5.18903	5.59662	5.76552
TCGA-AA-3986-01A-02R-1022-07	5.24771	5.02326	8.39552	5.62673	5.1201
TCGA-AA-3989-01A-01R-1022-07	4.97937	6.3585	8.38054	5.65261	0.886207
TCGA-AA-3994-01A-01R-1113-07	7.12274	7.28789	8.55914	8.05473	7.54478
TCGA-AA-A004-01A-01R-A00A-07	7.951	8.02412	9.9255	7.63031	6.11372
TCGA-AA-A00A-01A-01R-A002-07	6.50569	6.69546	7.58969	6.90614	6.97719
TCGA-AA-A00D-01A-01R-A002-07	7.6169	7.214	9.07253	7.88032	8.23904
TCGA-AA-A00E-01A-01R-A002-07	6.30011	3.8578	6.69397	7.04905	5.75762
TCGA-AA-A00F-01A-01R-A002-07	7.2538	7.39964	9.44186	7.74167	7.99782
TCGA-AA-A00J-01A-02R-A002-07	6.73017	6.23919	8.00253	6.97772	6.87463
TCGA-AA-A00K-01A-02R-A002-07	6.53004	6.59528	8.45748	7.11787	6.89974
TCGA-AA-A00L-01A-01R-A002-07	7.05298	7.51944	9.04417	8.12146	7.548
TCGA-AA-A00N-01A-02R-A00A-07	7.33604	6.70398	8.98927	6.72056	7.48302
TCGA-AA-A00O-01A-02R-A089-07	8.04772	8.53769	9.88908	7.51854	8.28856
TCGA-AA-A00Q-01A-01R-A002-07	7.4256	8.159	9.27002	8.45278	8.33621
TCGA-AA-A00R-01A-01R-A002-07	4.29327	6.75648	6.53955	4.61672	6.64175
TCGA-AA-A00U-01A-01R-A002-07	7.13861	5.31308	6.99053	7.50459	7.24741
TCGA-AA-A00W-01A-01R-A002-07	7.23273	7.70426	8.25836	8.28492	7.77278
TCGA-AA-A00Z-01A-01R-A002-07	7.19392	6.40954	8.48174	7.29323	7.37873
TCGA-AA-A010-01A-01R-A089-07	5.48142	6.00697	5.56002	6.62657	7.07738
TCGA-AA-A017-01A-01R-A00A-07	7.88419	7.9869	9.72603	8.23596	8.21695
TCGA-AA-A01C-01A-01R-A00A-07	6.91393	7.24152	9.04349	7.19448	7.46225
TCGA-AA-A01D-01A-01R-A00A-07	7.3039	7.71191	9.42958	7.39589	7.4361
TCGA-AA-A01F-01A-01R-A002-07	7.69789	8.0763	9.42808	8.41204	7.79604
TCGA-AA-A01G-01A-01R-A002-07	7.3292	6.49067	8.75468	7.9199	7.46016
TCGA-AA-A01I-01A-02R-A089-07	5.41042	6.05747	8.35115	7.54885	7.5788
TCGA-AA-A01K-01A-01R-A00A-07	7.18616	7.01946	9.24332	7.25374	7.68264
TCGA-AA-A01P-01A-21R-A083-07	7.53732	7.35653	9.31228	6.63392	7.71583
TCGA-AA-A01Q-01A-01R-A002-07	4.54832	5.5531	7.77155	7.1292	6.97166
TCGA-AA-A01R-01A-21R-A083-07	7.12806	7.12264	7.77834	7.68882	6.13807
TCGA-AA-A01S-01A-21R-A083-07	7.56396	7.59598	8.79693	8.09886	7.66473
TCGA-AA-A01T-01A-21R-A16W-07	7.50083	7.63749	9.54747	8.03006	7.30276
TCGA-AA-A01V-01A-23R-A083-07	4.25866	4.2753	7.18704	4.48591	7.14528
TCGA-AA-A01X-01A-21R-A083-07	8.07928	8.44069	9.95693	8.51426	8.40922
TCGA-AA-A01Z-01A-11R-A083-07	7.99492	7.56457	9.39925	8.11626	7.86936
TCGA-AA-A022-01A-21R-A16W-07	6.72696	7.29719	9.28622	7.90305	7.52671
TCGA-AA-A024-01A-02R-A00A-07	7.45176	7.62972	9.20729	8.15763	7.511
TCGA-AA-A029-01A-01R-A00A-07	7.2047	7.57462	8.31247	8.47844	7.53767
TCGA-AA-A02E-01A-01R-A00A-07	7.47936	7.24151	8.41239	7.75624	7.30035
TCGA-AA-A02F-01A-01R-A089-07	6.61084	6.86601	8.41864	7.32025	6.81324
TCGA-AA-A02H-01A-01R-A089-07	7.21378	7.44607	9.20163	7.93447	7.65798
TCGA-AA-A02J-01A-01R-A00A-07	7.6258	7.77342	9.22995	8.14284	7.91648
TCGA-AA-A02K-01A-03R-A32Y-07	7.40796	7.04316	8.76867	8.31338	7.75668
TCGA-AA-A02O-01A-21R-A16W-07	7.54897	7.61887	9.66687	7.90707	7.28491
TCGA-AA-A02R-01A-01R-A00A-07	6.01241	7.05609	7.8725	6.45492	7.1561
TCGA-AA-A02W-01A-01R-A00A-07	7.86309	7.37817	9.55102	8.11925	8.02217
TCGA-AA-A02Y-01A-43R-A32Y-07	5.8956	6.5333	8.949	7.97583	6.88883
TCGA-AA-A03F-01A-11R-A16W-07	7.1438	7.41426	9.13575	7.74783	5.09223
TCGA-AA-A03J-01A-21R-A16W-07	7.58556	8.1226	9.39536	7.83667	7.13058
TCGA-AD-5900-01A-11R-1653-07	6.697	7.58077	8.38729	6.82548	7.51795
TCGA-AD-6548-01A-11R-1839-07	6.78672	6.74174	7.97186	6.71683	6.58678
TCGA-AD-6888-01A-11R-1928-07	7.99508	8.51119	9.76328	8.49906	8.38631
TCGA-AD-6889-01A-11R-1928-07	6.69722	6.12061	8.17877	7.22671	6.63703
TCGA-AD-6890-01A-11R-1928-07	6.69831	5.70014	8.18214	7.47425	5.6029
TCGA-AD-6895-01A-11R-1928-07	7.66253	8.29016	8.65044	7.8378	8.01524
TCGA-AD-6899-01A-11R-1928-07	7.10639	6.46332	8.61691	6.19487	7.79655
TCGA-AD-6901-01A-11R-1928-07	7.33739	7.42599	8.8294	7.17269	7.38383
TCGA-AD-6963-01A-11R-1928-07	7.23322	7.26598	8.29695	7.94257	7.76072
TCGA-AD-6964-01A-11R-1928-07	6.40932	5.31918	7.76508	4.64014	7.16388
TCGA-AD-6965-01A-11R-1928-07	7.43151	8.00645	8.52593	8.1484	8.19956
TCGA-AD-A5EJ-01A-11R-A28H-07	7.07271	7.30882	7.70997	7.38365	7.71615
TCGA-AD-A5EK-01A-11R-A28H-07	6.93263	7.33396	8.68306	7.97817	7.8593
TCGA-AF-2687-01A-02R-1736-07	6.88008	5.16416	8.36314	7.356	6.63792
TCGA-AF-2690-01A-02R-1736-07	7.61989	7.32845	9.61639	6.71028	8.30208
TCGA-AF-2691-01A-01R-0821-07	7.40923	7.54085	9.19101	7.87731	7.8975
TCGA-AF-2692-01A-01R-0821-07	7.33507	7.06907	8.74243	8.0694	7.47266
TCGA-AF-2693-01A-02R-1736-07	7.74178	7.83511	9.44455	8.18935	8.01567
TCGA-AF-3400-01A-01R-0821-07	6.11921	6.83574	7.66466	7.37272	7.45824
TCGA-AF-3911-01A-01R-1736-07	7.32805	7.28875	8.86448	8.05434	7.9071
TCGA-AF-3913-01A-02R-1119-07	7.75829	7.68109	9.35524	8.16418	8.16831
TCGA-AF-4110-01A-02R-1736-07	7.09279	7.56307	9.2053	7.51097	7.60248
TCGA-AF-5654-01A-01R-1660-07	4.9571	6.36169	8.08017	7.26587	6.26392
TCGA-AF-6136-01A-11R-1830-07	6.52931	5.93108	7.90929	7.73175	7.76434
TCGA-AF-6655-01A-11R-1830-07	6.62177	6.40601	8.01058	5.95407	6.97673
TCGA-AF-6672-01A-11R-1830-07	7.47699	6.92661	8.61908	7.8479	7.89169
TCGA-AF-A56K-01A-32R-A39D-07	7.85071	7.58166	9.58208	7.68381	7.97773
TCGA-AF-A56L-01A-31R-A39D-07	7.17769	7.13274	8.21747	7.5325	7.28289
TCGA-AF-A56N-01A-12R-A39D-07	7.11978	7.41362	8.70604	7.49732	7.73351
TCGA-AG-3574-01A-01R-0821-07	6.90121	8.17569	9.35986	7.7275	8.15506
TCGA-AG-3575-01A-01R-0821-07	8.99324	9.12885	10.5126	9.10882	9.34075
TCGA-AG-3578-01A-01R-0821-07	7.36	5.61329	8.74599	8.20282	7.85308
TCGA-AG-3580-01A-01R-0821-07	4.96503	6.89829	8.46801	5.17538	7.33491
TCGA-AG-3581-01A-01R-0821-07	7.81485	8.25217	9.45903	8.19313	8.17852
TCGA-AG-3582-01A-01R-0821-07	7.54387	7.53656	9.29625	7.72244	7.7784
TCGA-AG-3583-01A-01R-0821-07	6.32858	6.80972	7.67235	7.63367	4.65694
TCGA-AG-3584-01A-01R-0821-07	7.6757	8.25846	9.59898	8.59869	8.56415
TCGA-AG-3586-01A-02R-0821-07	6.57519	5.43139	8.36699	7.45969	5.54882
TCGA-AG-3587-01A-01R-0821-07	7.54085	6.85374	8.97887	7.22055	6.49157
TCGA-AG-3591-01A-01R-1736-07	7.21267	3.84183	8.19216	7.57438	7.95565
TCGA-AG-3592-01A-02R-1736-07	6.03505	5.13997	8.18317	6.80199	7.00983
TCGA-AG-3593-01A-01R-0821-07	6.58979	6.80934	8.75886	7.4462	7.70473
TCGA-AG-3594-01A-02R-0821-07	6.12582	5.57157	7.7309	6.30415	7.45735
TCGA-AG-3598-01A-01R-0826-07	6.45799	3.5599	6.32822	7.01137	6.49194
TCGA-AG-3599-01A-02R-0826-07	6.80553	7.00881	8.31892	7.4942	5.78092
TCGA-AG-3600-01A-01R-0826-07	6.98848	7.17107	8.11215	8.05546	8.07467
TCGA-AG-3601-01A-01R-0826-07	7.77836	8.13359	9.62066	8.30417	7.9127
TCGA-AG-3602-01A-02R-0826-07	7.38871	5.62353	9.22161	8.17886	7.52585
TCGA-AG-3605-01A-01R-0826-07	6.38578	6.54585	8.66317	7.58799	7.82478
TCGA-AG-3608-01A-01R-0826-07	7.14536	7.63668	9.05261	7.95004	8.01382
TCGA-AG-3609-01A-02R-0826-07	7.44852	7.37811	9.75573	7.01947	6.76119
TCGA-AG-3611-01A-01R-0826-07	6.76033	5.40952	8.9359	7.5631	7.39477
TCGA-AG-3612-01A-01R-0826-07	6.98009	5.93216	8.95681	7.11504	7.27637
TCGA-AG-3725-01A-11R-1736-07	7.03639	7.36814	8.81129	8.19018	7.98822
TCGA-AG-3726-01A-02R-0905-07	7.98826	8.17011	9.71895	6.85221	7.1998
TCGA-AG-3727-01A-01R-0905-07	7.94888	8.22287	9.7127	7.31376	6.76221
TCGA-AG-3728-01A-01R-0905-07	7.94703	8.05416	9.84686	7.48956	7.74236
TCGA-AG-3731-01A-11R-1736-07	6.97791	4.77611	6.84184	3.19049	6.24873
TCGA-AG-3732-01A-11R-1660-07	7.54421	6.87139	9.12376	7.86991	8.31738
TCGA-AG-3742-01A-11R-1660-07	7.10521	7.78072	8.5185	7.94786	8.32485
TCGA-AG-3878-01A-02R-0905-07	7.37005	7.78631	9.51343	5.78339	6.77009
TCGA-AG-3881-01A-01R-0905-07	7.76094	7.60865	9.60571	7.09657	7.12058
TCGA-AG-3882-01A-01R-0905-07	7.92763	8.40693	10.0554	7.92838	7.67335
TCGA-AG-3883-01A-02R-0905-07	7.86583	7.36105	9.68669	6.52923	5.91256
TCGA-AG-3885-01A-01R-0905-07	7.72716	7.83346	9.61942	7.92122	6.24164
TCGA-AG-3887-01A-01R-1119-07	5.30304	6.49378	7.72902	5.76227	1.53128
TCGA-AG-3890-01A-01R-1119-07	7.44399	7.28586	9.37912	7.32645	6.68315
TCGA-AG-3892-01A-01R-1119-07	4.99298	6.77027	7.55049	6.40186	5.03332
TCGA-AG-3893-01A-01R-1119-07	8.04195	8.49014	10.0104	8.22075	8.62889
TCGA-AG-3894-01A-01R-1119-07	6.88644	6.99554	8.26408	7.36709	4.15294
TCGA-AG-3896-01A-01R-1119-07	6.50933	6.72671	8.25023	7.1402	7.19731
TCGA-AG-3898-01A-01R-1119-07	7.3927	6.99047	8.82385	7.30088	7.77069
TCGA-AG-3901-01A-01R-1119-07	6.96277	4.77908	8.98933	4.10616	7.33867
TCGA-AG-3902-01A-01R-A32Z-07	5.61276	6.19373	5.34768	6.68946	6.13842
TCGA-AG-3909-01A-01R-1119-07	7.90355	8.20236	9.62364	8.37391	8.28612
TCGA-AG-3999-01A-01R-1119-07	7.87341	7.7508	9.45992	8.08082	8.12512
TCGA-AG-4001-01A-02R-1119-07	7.85508	8.22134	9.60417	7.26671	7.70369
TCGA-AG-4005-01A-01R-1119-07	7.52083	7.19846	9.17035	7.7631	6.85605
TCGA-AG-4007-01A-01R-1119-07	7.67128	7.74853	9.28128	8.0163	7.47612
TCGA-AG-4008-01A-01R-1119-07	7.95675	8.20209	9.52369	7.7715	8.38561
TCGA-AG-4015-01A-01R-1119-07	7.65118	7.94373	9.52428	8.16956	8.07974
TCGA-AG-4021-01A-01R-1736-07	8.13746	7.84197	9.42493	8.20868	8.43704
TCGA-AG-4022-01A-01R-1736-07	7.30933	8.02642	9.33154	7.98262	8.23005
TCGA-AG-A002-01A-01R-A002-07	7.44545	7.85149	9.04466	7.37725	7.02923
TCGA-AG-A008-01A-01R-A002-07	5.62421	4.65871	7.51177	6.41452	6.60627
TCGA-AG-A00C-01A-01R-A002-07	6.70109	6.80794	8.61649	7.59771	7.0816
TCGA-AG-A00H-01A-01R-A00A-07	7.27781	7.20388	9.33426	7.02938	6.96831
TCGA-AG-A00Y-01A-02R-A002-07	6.83695	6.03418	8.50302	7.58432	7.08333
TCGA-AG-A011-01A-01R-A002-07	7.43327	7.0998	9.24486	7.76274	7.96106
TCGA-AG-A014-01A-02R-A002-07	7.92681	8.18669	9.47483	8.32078	8.071
TCGA-AG-A015-01A-01R-A002-07	6.70009	6.92983	8.59941	7.91676	7.33607
TCGA-AG-A016-01A-01R-A002-07	6.96896	7.30723	7.19478	7.89302	7.21673
TCGA-AG-A01J-01A-01R-A00A-07	8.17271	8.52472	9.92019	8.72121	8.76025
TCGA-AG-A01L-01A-01R-A002-07	7.14876	7.82682	8.3895	7.95245	7.26406
TCGA-AG-A01N-01A-01R-A00A-07	8.02481	8.10893	9.3863	8.41628	8.41232
TCGA-AG-A01W-01A-21R-A083-07	7.25348	6.54551	8.2014	7.72133	8.01244
TCGA-AG-A01Y-01A-41R-A083-07	7.81214	7.30238	9.05394	7.97353	8.09106
TCGA-AG-A020-01A-21R-A083-07	6.18785	7.00575	6.31202	7.70894	7.68677
TCGA-AG-A023-01A-01R-A00A-07	7.73873	7.70061	9.58668	7.93533	8.01188
TCGA-AG-A025-01A-01R-A00A-07	6.69508	6.63487	8.17913	7.31356	5.90814
TCGA-AG-A026-01A-01R-A00A-07	8.22301	8.50683	9.78851	8.54526	8.55997
TCGA-AG-A02G-01A-01R-A00A-07	7.72356	7.76407	9.62307	8.61907	8.06653
TCGA-AG-A02N-01A-11R-A083-07	6.12637	5.29213	7.78885	7.46893	6.90721
TCGA-AG-A02X-01A-01R-A00A-07	5.19916	4.59522	8.18509	6.93693	7.29763
TCGA-AG-A032-01A-01R-A00A-07	7.44099	7.74532	9.41803	8.18153	7.82758
TCGA-AG-A036-01A-12R-A083-07	5.92123	4.77649	6.59923	6.45693	7.30514
TCGA-AH-6544-01A-11R-1830-07	7.19763	7.35318	8.82286	8.33949	8.38767
TCGA-AH-6547-01A-11R-1830-07	7.38538	7.16998	9.43062	7.52022	7.79624
TCGA-AH-6549-01A-11R-1830-07	7.9094	7.48037	9.14862	7.5795	7.36561
TCGA-AH-6643-01A-11R-1830-07	7.89796	8.26147	9.4001	7.90482	8.34331
TCGA-AH-6644-01A-21R-1830-07	7.84368	7.30447	9.02237	7.78821	7.88548
TCGA-AH-6897-01A-11R-1928-07	7.07441	5.74223	8.12507	7.62966	6.94418
TCGA-AH-6903-01A-11R-1928-07	6.47796	6.93222	8.70854	7.5913	7.8325
TCGA-AM-5820-01A-01R-1653-07	7.53802	6.85353	8.94047	8.36821	8.16821
TCGA-AM-5821-01A-01R-1653-07	7.82148	7.4052	9.06131	7.46996	6.58097
TCGA-AU-3779-01A-01R-1723-07	7.59621	7.73335	9.34011	7.8698	7.92983
TCGA-AU-6004-01A-11R-1723-07	7.05195	6.40868	8.32641	6.94214	7.45409
TCGA-AY-4070-01A-01R-1113-07	8.2025	7.91848	10.0871	8.18011	7.94588
TCGA-AY-4071-01A-01R-1113-07	7.81729	8.0183	9.81631	8.123	7.8575
TCGA-AY-5543-01A-01R-1653-07	6.76881	5.55421	8.35643	7.79973	7.69184
TCGA-AY-6196-01A-11R-1723-07	7.949	7.89817	9.75477	5.92927	8.14002
TCGA-AY-6197-01A-11R-1723-07	4.75242	6.95561	8.36481	7.10041	3.27351
TCGA-AY-6386-01A-21R-1723-07	6.65142	7.3128	8.43882	7.62409	7.2695
TCGA-AY-A54L-01A-11R-A28H-07	7.01995	6.41124	8.76112	8.32757	7.45746
TCGA-AY-A69D-01A-11R-A37K-07	5.95392	5.27359	7.53429	7.26356	7.29858
TCGA-AY-A71X-01A-12R-A37K-07	7.16838	7.10618	7.9819	8.16874	7.48574
TCGA-AY-A8YK-01A-11R-A41B-07	7.55604	7.76911	9.3515	8.21731	8.21452
TCGA-AZ-4308-01A-01R-1410-07	7.71915	7.99353	9.78568	7.46381	7.37998
TCGA-AZ-4313-01A-01R-1410-07	6.71995	6.63895	8.91039	7.23291	6.39833
TCGA-AZ-4315-01A-01R-1410-07	6.11149	6.01116	8.02596	7.04181	6.37857
TCGA-AZ-4323-01A-21R-1839-07	7.12379	7.06836	9.38956	6.14475	6.80911
TCGA-AZ-4614-01A-01R-1410-07	8.28297	8.01111	9.69823	8.49571	8.25225
TCGA-AZ-4615-01A-01R-1410-07	6.75251	7.37766	8.55209	7.08471	8.16372
TCGA-AZ-4616-01A-21R-1839-07	6.91078	3.06832	8.73596	7.35459	6.98809
TCGA-AZ-4681-01A-01R-1410-07	7.63785	7.38064	9.26009	7.98094	7.71972
TCGA-AZ-4682-01B-01R-A32Z-07	7.32556	6.38029	8.85011	7.96225	7.64499
TCGA-AZ-4684-01A-01R-1410-07	8.18592	7.68168	9.75195	7.99452	8.33107
TCGA-AZ-5403-01A-01R-1653-07	7.39532	7.15823	9.22903	7.86437	8.24337
TCGA-AZ-5407-01A-01R-1723-07	6.76053	5.84032	7.6049	7.94528	7.67498
TCGA-AZ-6598-01A-11R-1774-07	6.5267	6.78542	8.8604	7.10025	6.75301
TCGA-AZ-6599-01A-11R-1774-07	7.13655	7.66845	8.15271	8.19669	7.94769
TCGA-AZ-6600-01A-11R-1774-07	6.93695	6.82069	8.45649	7.38625	7.44333
TCGA-AZ-6601-01A-11R-1774-07	7.08707	7.11684	7.80282	7.52926	7.63895
TCGA-AZ-6603-01A-11R-1839-07	7.30579	7.71309	9.20775	7.4986	7.98032
TCGA-AZ-6605-01A-11R-1839-07	7.42933	7.58206	9.30502	6.68023	8.03459
TCGA-AZ-6606-01A-11R-1839-07	7.22314	7.53616	8.05845	8.42899	8.32204
TCGA-AZ-6607-01A-11R-1839-07	9.02927	9.36424	10.6362	8.81213	9.39156
TCGA-AZ-6608-01A-11R-1839-07	7.55885	8.21934	8.85861	8.42818	8.14354
TCGA-BM-6198-01A-11R-1736-07	6.66505	7.08011	8.14973	6.23208	7.26136
TCGA-CA-5254-01A-21R-1839-07	7.87059	8.40759	9.75426	8.51529	8.7602
TCGA-CA-5255-01A-11R-1839-07	7.67034	8.2328	9.83102	8.72088	8.37691
TCGA-CA-5256-01A-01R-1410-07	4.52133	6.89005	8.2599	7.27945	7.27126
TCGA-CA-5796-01A-01R-1653-07	6.5123	7.32634	8.60909	7.90932	8.109
TCGA-CA-5797-01A-01R-1653-07	7.55322	7.82808	9.21638	7.50991	7.85949
TCGA-CA-6715-01A-21R-1839-07	7.90802	7.85071	9.5015	7.95918	8.01733
TCGA-CA-6716-01A-11R-1839-07	7.03328	7.90892	8.68298	8.05455	8.10942
TCGA-CA-6717-01A-11R-1839-07	6.56491	6.45665	8.08968	5.85904	7.55422
TCGA-CA-6718-01A-11R-1839-07	7.25638	6.4648	7.36904	6.59955	7.55565
TCGA-CA-6719-01A-11R-1839-07	7.71583	7.97897	8.77866	7.63309	8.09727
TCGA-CI-6619-01B-11R-1830-07	7.43812	5.81637	8.96718	7.10004	6.41629
TCGA-CI-6620-01A-11R-1830-07	7.13307	6.92381	7.87261	6.8559	7.6828
TCGA-CI-6621-01A-11R-1830-07	6.62233	5.53018	8.37795	6.66302	7.37114
TCGA-CI-6622-01A-11R-1830-07	6.80703	7.09783	8.79546	7.90598	7.21248
TCGA-CI-6623-01B-11R-1830-07	6.55782	6.55868	8.72574	7.62592	7.71584
TCGA-CI-6624-01C-11R-1830-07	7.46529	7.73427	9.66211	7.80332	8.09962
TCGA-CK-4947-01B-11R-1653-07	3.91053	5.15332	7.21068	6.76426	6.83264
TCGA-CK-4948-01B-11R-1653-07	7.19897	7.55147	8.7457	7.40448	7.94056
TCGA-CK-4950-01A-01R-1723-07	6.77037	6.82607	9.04902	7.36688	7.43201
TCGA-CK-4951-01A-01R-1410-07	7.44308	7.47092	9.33042	7.04843	7.87416
TCGA-CK-4952-01A-01R-1723-07	5.01784	5.5529	8.64297	6.76389	6.44568
TCGA-CK-5912-01A-11R-1653-07	7.34949	7.81865	8.32807	7.84577	8.48084
TCGA-CK-5913-01A-11R-1653-07	6.69039	6.41023	7.74733	6.42602	7.37035
TCGA-CK-5914-01A-11R-1653-07	7.15381	6.93179	8.51218	6.73605	6.16959
TCGA-CK-5915-01A-11R-1653-07	6.68322	7.76887	8.26269	7.76455	7.98644
TCGA-CK-5916-01A-11R-1653-07	6.84839	6.83538	8.54311	4.65646	7.26987
TCGA-CK-6746-01A-11R-1839-07	7.21709	7.78069	8.74454	7.75971	8.32771
TCGA-CK-6747-01A-11R-1839-07	6.08832	6.45365	7.67237	6.99042	6.84547
TCGA-CK-6748-01A-11R-1839-07	7.68974	8.24041	9.66844	7.70898	8.06499
TCGA-CK-6751-01A-11R-1839-07	5.99658	5.5271	6.50972	6.67168	7.1409
TCGA-CL-4957-01A-01R-1736-07	7.21131	6.98233	8.84047	7.2263	7.5928
TCGA-CL-5917-01A-11R-1660-07	7.93627	8.56687	9.7894	8.2129	8.76279
TCGA-CL-5918-01A-11R-1660-07	7.72781	8.02242	9.50692	8.38504	8.41368
TCGA-CM-4743-01A-01R-1723-07	7.12821	5.68369	8.66312	7.8895	7.37388
TCGA-CM-4744-01A-01R-A32Z-07	6.92876	7.41823	8.15546	8.44755	7.60709
TCGA-CM-4746-01A-01R-1410-07	7.05703	7.30753	8.8119	7.73139	7.44237
TCGA-CM-4747-01A-01R-1410-07	8.30955	8.40966	10.0348	8.42142	8.03722
TCGA-CM-4748-01A-01R-1410-07	7.53946	7.62081	9.29316	7.71051	7.91823
TCGA-CM-4750-01A-01R-1410-07	7.97114	8.03578	9.5993	7.91074	7.79925
TCGA-CM-4751-01A-02R-1839-07	7.30342	6.6498	8.19867	7.74129	7.64571
TCGA-CM-4752-01A-01R-1410-07	7.29571	6.80612	9.00555	7.57436	7.64119
TCGA-CM-5341-01A-01R-1410-07	6.43311	4.51383	8.91662	7.64686	8.03563
TCGA-CM-5344-01A-21R-1723-07	7.55326	7.47132	9.33856	7.85764	7.96407
TCGA-CM-5348-01A-21R-1723-07	8.37458	8.53119	10.2299	8.57356	8.53098
TCGA-CM-5349-01A-21R-1723-07	7.06128	7.02704	8.74753	7.22415	8.04655
TCGA-CM-5860-01A-01R-1653-07	6.58301	6.53334	8.14695	7.26614	7.88095
TCGA-CM-5861-01A-01R-1653-07	7.86559	8.03321	9.44759	8.44692	8.65837
TCGA-CM-5862-01A-01R-1653-07	5.83703	7.14836	6.76665	7.63259	7.18119
TCGA-CM-5863-01A-21R-1839-07	8.06947	8.12962	9.7009	8.12652	8.57483
TCGA-CM-5864-01A-01R-1653-07	5.94983	6.27488	7.82348	7.74483	7.46651
TCGA-CM-5868-01A-01R-1653-07	6.61264	6.98058	8.63388	7.56397	8.02619
TCGA-CM-6161-01A-11R-1653-07	6.10849	6.29979	7.89598	6.85176	6.52885
TCGA-CM-6162-01A-11R-1653-07	7.03707	6.82849	8.80944	4.32325	7.70363
TCGA-CM-6163-01A-11R-1653-07	7.00027	5.23566	8.61756	7.63042	8.28572
TCGA-CM-6164-01A-11R-1653-07	7.76766	8.32615	9.34953	8.1015	8.53676
TCGA-CM-6165-01A-11R-1653-07	6.66453	6.73853	8.71827	7.34262	8.14591
TCGA-CM-6166-01A-11R-1653-07	7.34162	7.26434	8.63083	7.83485	8.3069
TCGA-CM-6167-01A-11R-1653-07	7.92371	7.77518	9.59341	7.29983	8.5374
TCGA-CM-6168-01A-11R-1653-07	6.68724	6.41771	8.22894	6.04307	7.28699
TCGA-CM-6169-01A-11R-1653-07	7.73816	8.0804	9.244	7.4326	8.41163
TCGA-CM-6170-01A-11R-1653-07	7.72906	7.87548	9.17463	8.10797	8.2345
TCGA-CM-6171-01A-11R-1653-07	6.86291	7.0694	9.10195	7.17133	7.10318
TCGA-CM-6172-01A-11R-1653-07	6.41895	7.50248	8.65937	7.30646	8.23524
TCGA-CM-6674-01A-11R-1839-07	5.84742	5.73265	8.23939	5.23922	7.03357
TCGA-CM-6675-01A-11R-1839-07	8.42992	8.59909	9.90088	8.93112	9.1755
TCGA-CM-6676-01A-11R-1839-07	8.25791	8.30998	9.69773	8.58425	8.68339
TCGA-CM-6677-01A-11R-1839-07	6.20764	3.69367	7.57843	7.16936	7.46918
TCGA-CM-6678-01A-11R-1839-07	7.26323	7.59938	9.53211	8.10134	8.07446
TCGA-CM-6679-01A-11R-1839-07	8.0858	8.33401	9.89878	7.94713	8.4777
TCGA-CM-6680-01A-11R-1839-07	6.70454	6.06758	7.97002	6.0362	7.27648
TCGA-D5-5537-01A-21R-1928-07	7.34729	7.41208	9.15729	7.71905	7.68914
TCGA-D5-5538-01A-01R-1653-07	7.57142	7.3062	9.20263	7.3681	7.88939
TCGA-D5-5539-01A-01R-1653-07	7.55002	6.79302	9.01048	7.72982	8.35058
TCGA-D5-5540-01A-01R-1653-07	4.82932	7.12473	7.35248	8.02046	7.51807
TCGA-D5-5541-01A-01R-1653-07	7.9451	8.16428	9.42518	8.20971	8.72213
TCGA-D5-6529-01A-11R-1774-07	7.51195	7.20978	9.28046	7.06354	7.71633
TCGA-D5-6530-01A-11R-1723-07	6.05331	6.67621	7.68675	6.30043	7.35064
TCGA-D5-6531-01A-11R-1723-07	6.6398	7.01699	9.06934	6.97563	6.4478
TCGA-D5-6532-01A-11R-1723-07	6.97125	7.42017	8.50957	8.00577	8.00893
TCGA-D5-6533-01A-11R-1723-07	6.57304	7.30929	8.16184	8.02901	8.00672
TCGA-D5-6534-01A-21R-1928-07	8.19455	8.28943	10.0372	7.44587	8.15964
TCGA-D5-6535-01A-11R-1723-07	8.02514	8.21713	9.51416	8.53164	8.55164
TCGA-D5-6536-01A-11R-1723-07	7.43108	7.2088	9.50575	7.23348	7.60116
TCGA-D5-6537-01A-11R-1723-07	7.37327	7.41235	9.2164	8.35449	8.0454
TCGA-D5-6538-01A-11R-1723-07	7.35149	7.2639	8.61731	8.30395	7.94513
TCGA-D5-6539-01A-11R-1723-07	6.70378	7.47649	8.6126	7.58245	7.97291
TCGA-D5-6540-01A-11R-1723-07	7.56218	7.3607	8.70411	7.61232	7.69677
TCGA-D5-6541-01A-11R-1723-07	7.46838	7.26761	9.23626	6.81644	7.83284
TCGA-D5-6898-01A-11R-1928-07	8.23233	8.22593	9.59433	8.10967	8.57884
TCGA-D5-6920-01A-11R-1928-07	6.0817	5.95849	7.83995	6.47872	6.02052
TCGA-D5-6922-01A-11R-1928-07	7.77283	7.28951	9.15483	7.68724	8.16031
TCGA-D5-6923-01A-11R-A32Z-07	7.82802	7.90717	8.7971	7.69845	8.37944
TCGA-D5-6924-01A-11R-1928-07	7.36616	7.33509	8.81321	7.17463	7.92577
TCGA-D5-6926-01A-11R-1928-07	7.63521	7.5314	8.8297	7.25284	7.94079
TCGA-D5-6927-01A-21R-1928-07	5.63033	6.88552	8.54736	7.45883	7.29567
TCGA-D5-6928-01A-11R-1928-07	6.17116	5.19742	8.35889	7.49668	6.27926
TCGA-D5-6929-01A-31R-1928-07	6.31001	6.72689	7.76702	6.75225	6.06708
TCGA-D5-6930-01A-11R-1928-07	6.40024	6.16136	7.8691	4.68348	6.80931
TCGA-D5-6931-01A-11R-1928-07	6.72261	7.1666	7.87817	7.52552	7.30176
TCGA-D5-6932-01A-11R-1928-07	7.37582	6.65428	8.4591	7.15173	6.78213
TCGA-D5-7000-01A-11R-A32Z-07	6.83183	7.63527	8.76092	7.3717	7.72889
TCGA-DC-4745-01A-01R-A32Z-07	5.23296	4.7908	7.53168	7.15285	7.18702
TCGA-DC-4749-01A-01R-1736-07	7.4966	8.15413	9.47867	8.29858	8.30295
TCGA-DC-5337-01A-01R-1660-07	7.06352	6.97996	7.47877	6.29492	6.32659
TCGA-DC-5869-01A-01R-1660-07	6.33911	6.33358	7.86295	7.24077	7.34868
TCGA-DC-6154-01A-31R-1928-07	8.1882	8.48218	9.57595	8.50058	8.77916
TCGA-DC-6155-01A-11R-1660-07	7.14368	6.92178	9.29241	7.0476	5.62136
TCGA-DC-6156-01A-11R-1660-07	8.22606	8.00317	9.80885	8.0979	8.30071
TCGA-DC-6157-01A-11R-1660-07	7.05255	7.23016	8.51369	7.61459	7.99601
TCGA-DC-6158-01A-11R-1660-07	7.77124	7.70324	9.12642	6.83247	8.18981
TCGA-DC-6160-01A-11R-1660-07	6.01585	5.54613	7.41335	7.51132	7.47536
TCGA-DC-6681-01A-11R-A32Z-07	7.27001	7.48575	8.72203	7.38235	7.87091
TCGA-DC-6682-01A-11R-1830-07	7.34694	6.80099	8.79882	8.20301	8.24827
TCGA-DC-6683-01A-11R-1830-07	7.98372	8.49012	9.66718	8.76269	8.85538
TCGA-DM-A0X9-01A-11R-A155-07	6.59233	6.63356	8.90225	7.53183	7.51909
TCGA-DM-A0XD-01A-12R-A155-07	7.47884	7.82462	9.45257	8.02107	7.98192
TCGA-DM-A0XF-01A-11R-A155-07	7.58122	7.72976	8.88758	7.78298	8.06841
TCGA-DM-A1D0-01A-11R-A155-07	7.71557	7.51082	9.04084	8.45028	8.34449
TCGA-DM-A1D4-01A-21R-A155-07	6.54876	6.55688	8.85654	8.50159	8.1334
TCGA-DM-A1D6-01A-21R-A155-07	5.77362	6.54755	8.1861	7.82375	7.5784
TCGA-DM-A1D7-01A-11R-A155-07	7.14619	7.6871	9.06349	7.86884	8.0746
TCGA-DM-A1D8-01A-11R-A155-07	6.89078	6.21728	8.04469	7.62698	7.75082
TCGA-DM-A1D9-01A-11R-A155-07	6.65313	5.57626	7.8238	7.94399	7.91781
TCGA-DM-A1DA-01A-11R-A155-07	6.41657	6.83707	8.52185	7.90728	6.18607
TCGA-DM-A1DB-01A-11R-A155-07	6.92432	7.87903	9.31692	8.35454	8.35624
TCGA-DM-A1HA-01A-11R-A155-07	8.80223	8.83662	10.1096	9.16939	8.37699
TCGA-DM-A1HB-01A-21R-A180-07	6.82175	7.23	8.49538	7.53889	7.21475
TCGA-DM-A280-01A-12R-A16W-07	7.23574	7.55938	9.25207	8.25742	8.04583
TCGA-DM-A282-01A-12R-A16W-07	7.23493	7.3874	9.38503	7.93173	7.81339
TCGA-DM-A285-01A-11R-A16W-07	7.42644	7.84774	9.38679	8.30344	8.59148
TCGA-DM-A288-01A-11R-A16W-07	7.10528	7.79332	8.59929	8.10794	7.88494
TCGA-DM-A28A-01A-21R-A32Y-07	6.74442	7.52256	8.11982	7.71404	7.59677
TCGA-DM-A28C-01A-11R-A32Y-07	6.82027	7.0425	8.06857	8.10272	7.76526
TCGA-DM-A28E-01A-11R-A32Y-07	6.80075	7.76735	8.16983	8.09531	7.54156
TCGA-DM-A28F-01A-11R-A32Y-07	7.36582	7.86057	8.81052	8.52826	8.13476
TCGA-DM-A28G-01A-11R-A16W-07	6.44925	6.09578	8.07518	7.53939	7.23783
TCGA-DM-A28H-01A-11R-A16W-07	6.61247	5.20918	8.47173	7.57398	7.52202
TCGA-DM-A28K-01A-21R-A32Y-07	6.37911	0.458948	3.70299	7.51758	6.2031
TCGA-DM-A28M-01A-12R-A16W-07	4.69498	6.93163	6.23527	7.75729	6.83138
TCGA-DT-5265-01A-21R-1830-07	8.1625	8.62394	10.1266	8.00046	8.44924
TCGA-DY-A0XA-01A-11R-A155-07	7.31754	8.21784	8.75078	8.22672	8.63027
TCGA-DY-A1DC-01A-31R-A155-07	7.86047	7.95044	9.56563	8.32416	8.51249
TCGA-DY-A1DD-01A-21R-A155-07	8.06606	8.52035	9.98298	8.81475	8.71975
TCGA-DY-A1DE-01A-11R-A155-07	7.59156	8.02981	9.43212	7.57836	8.14309
TCGA-DY-A1DF-01A-11R-A155-07	7.58736	7.87183	9.83166	8.25617	8.26989
TCGA-DY-A1DG-01A-11R-A32Y-07	7.81494	7.84692	9.31241	8.61625	8.21067
TCGA-DY-A1H8-01A-21R-A155-07	7.25093	7.39947	9.38418	8.20249	6.9923
TCGA-EF-5830-01A-01R-1660-07	4.76616	6.07834	6.84703	7.29185	7.40076
TCGA-EF-5831-01A-01R-1660-07	7.4334	7.93652	9.04618	7.97724	8.30962
TCGA-EI-6506-01A-11R-1736-07	6.77334	5.98634	7.73449	7.16236	7.01187
TCGA-EI-6507-01A-11R-1736-07	7.28548	6.95793	8.33089	6.90304	7.25983
TCGA-EI-6508-01A-11R-1736-07	6.6755	7.81141	8.15591	7.87906	8.05057
TCGA-EI-6509-01A-11R-1736-07	7.10101	7.48004	9.06374	7.67457	7.86478
TCGA-EI-6510-01A-11R-1736-07	6.98661	7.79282	9.14439	7.96349	7.81476
TCGA-EI-6511-01A-11R-1736-07	6.68737	7.72079	9.13157	7.44209	8.25414
TCGA-EI-6512-01A-11R-1736-07	6.62782	7.82142	8.68963	7.84766	8.11981
TCGA-EI-6513-01A-21R-1736-07	7.5917	7.93053	9.49882	7.93117	8.12133
TCGA-EI-6514-01A-11R-1736-07	8.28832	8.76313	10.2466	8.67473	8.98372
TCGA-EI-6881-01A-11R-A32Z-07	6.92652	6.66649	7.01529	7.98655	7.814
TCGA-EI-6882-01A-11R-1928-07	6.34604	5.6706	5.59441	7.05289	7.52751
TCGA-EI-6883-01A-31R-1928-07	6.80287	7.87056	8.46683	8.02675	8.50152
TCGA-EI-6884-01A-11R-1928-07	6.51606	6.23778	7.7623	7.29155	7.6381
TCGA-EI-6885-01A-11R-1928-07	7.78133	7.83183	9.40754	7.14402	8.27353
TCGA-EI-6917-01A-11R-1928-07	5.02956	6.81201	8.62084	7.34661	5.70319
TCGA-EI-7002-01A-11R-1928-07	7.4381	7.83218	9.38191	8.10519	8.13527
TCGA-EI-7004-01A-11R-1928-07	7.11112	6.6295	8.39862	7.34025	7.65296
TCGA-F4-6459-01A-11R-1774-07	7.69121	7.90568	9.48722	7.64842	8.17921
TCGA-F4-6460-01A-11R-1774-07	7.00008	7.50428	9.10418	7.33278	7.9704
TCGA-F4-6461-01A-11R-1774-07	7.83222	8.25989	9.44929	7.48501	8.14061
TCGA-F4-6463-01A-11R-1723-07	7.29189	7.33263	9.03057	6.66893	7.3689
TCGA-F4-6569-01A-11R-1774-07	7.29196	7.39749	8.8765	6.10609	7.83953
TCGA-F4-6570-01A-11R-1774-07	6.84089	7.08225	8.77303	6.08377	7.28112
TCGA-F4-6703-01A-11R-1839-07	7.71266	7.18189	9.0238	7.5085	7.72541
TCGA-F4-6704-01A-11R-1839-07	6.64074	1.73288	8.58527	7.34505	7.21541
TCGA-F4-6805-01A-11R-1839-07	7.3666	7.17995	8.74336	5.88049	8.01478
TCGA-F4-6806-01A-11R-1839-07	7.19724	7.59223	9.15549	7.81045	7.98185
TCGA-F4-6807-01A-11R-1839-07	7.2896	7.02755	8.82994	6.81825	8.17756
TCGA-F4-6808-01A-11R-1839-07	7.89687	8.2342	9.87274	8.37959	8.41101
TCGA-F4-6809-01A-11R-1839-07	7.43738	7.87215	8.94355	7.29575	8.17997
TCGA-F4-6854-01A-11R-1928-07	7.20986	8.07031	8.70803	7.86224	8.44384
TCGA-F4-6855-01A-11R-1928-07	7.38638	7.02509	9.12582	7.51434	8.18541
TCGA-F4-6856-01A-11R-1928-07	6.80866	7.15406	7.30784	7.11335	7.3041
TCGA-F5-6464-01A-11R-1736-07	8.36522	8.14061	10.022	7.8293	8.304
TCGA-F5-6465-01A-11R-1736-07	7.297	7.37672	8.64377	7.13068	7.82968
TCGA-F5-6571-01A-12R-1830-07	7.71625	8.22638	9.48615	8.06238	8.34172
TCGA-F5-6702-01A-11R-1830-07	8.39446	8.50811	9.99273	7.68735	8.66749
TCGA-F5-6810-01A-11R-1830-07	7.30523	7.47959	8.9747	7.33065	7.83517
TCGA-F5-6811-01A-11R-1830-07	7.54773	7.83301	9.69975	7.74442	8.13491
TCGA-F5-6812-01A-11R-1830-07	7.57392	8.03168	9.7124	7.99759	8.65023
TCGA-F5-6813-01A-11R-1830-07	7.07791	7.24735	9.46175	7.91648	8.54043
TCGA-F5-6814-01A-31R-1928-07	5.57771	7.02526	8.76787	5.12998	6.6586
TCGA-F5-6861-01A-11R-1928-07	3.90611	6.25093	3.26825	6.71031	6.36451
TCGA-F5-6863-01A-11R-1928-07	8.22454	8.37093	9.58681	8.19503	8.59744
TCGA-F5-6864-01A-11R-1928-07	7.69103	8.00315	9.31674	7.77833	8.37504
TCGA-G4-6293-01A-11R-1723-07	6.40852	6.55247	8.78127	7.14224	6.05612
TCGA-G4-6294-01A-11R-1774-07	7.11148	7.65841	9.26827	8.16515	7.74781
TCGA-G4-6295-01A-11R-1723-07	6.30914	7.07821	7.28981	7.20998	7.39223
TCGA-G4-6297-01A-11R-1723-07	8.18486	8.30698	9.94109	8.02402	8.18506
TCGA-G4-6298-01A-11R-1723-07	7.90352	7.99845	9.63586	8.40727	8.14033
TCGA-G4-6299-01A-11R-1774-07	8.00123	8.35516	9.03607	8.13873	7.94103
TCGA-G4-6302-01A-11R-1723-07	7.94767	7.97693	9.84749	6.96825	8.42502
TCGA-G4-6303-01A-11R-1774-07	7.82097	8.6122	9.2835	8.41184	8.85773
TCGA-G4-6304-01A-11R-1928-07	5.6703	4.3535	8.43963	7.21249	6.41448
TCGA-G4-6306-01A-11R-1774-07	7.24427	7.82536	9.11257	8.61045	7.97473
TCGA-G4-6307-01A-11R-1723-07	7.80505	8.05106	9.53133	8.55709	8.43459
TCGA-G4-6309-01A-21R-1839-07	5.10928	2.05049	7.11774	6.73668	7.20917
TCGA-G4-6310-01A-11R-1723-07	8.04672	8.31787	10.1032	8.33127	8.81235
TCGA-G4-6311-01A-11R-1723-07	7.97789	7.71844	9.25604	8.02428	8.30259
TCGA-G4-6314-01A-11R-1723-07	7.39511	7.07271	9.17559	6.7276	7.59257
TCGA-G4-6315-01A-11R-1723-07	6.98682	7.63902	7.50008	7.9692	7.90977
TCGA-G4-6317-01A-11R-1723-07	7.52841	7.64548	8.77534	8.60902	8.38422
TCGA-G4-6317-02A-11R-2066-07	7.62223	8.2119	9.54979	8.41039	8.24489
TCGA-G4-6320-01A-11R-1723-07	7.16793	7.74653	8.53794	8.29577	8.04324
TCGA-G4-6321-01A-11R-1723-07	8.00721	8.62777	10.048	8.92062	8.53436
TCGA-G4-6322-01A-11R-1723-07	5.99529	6.71881	7.74291	7.13359	6.87153
TCGA-G4-6323-01A-11R-1723-07	7.10154	7.54562	9.06403	7.91711	7.82912
TCGA-G4-6586-01A-11R-1774-07	6.92814	6.84162	8.75481	8.06113	6.88025
TCGA-G4-6588-01A-11R-1774-07	7.09857	2.64787	8.55923	5.33933	5.84039
TCGA-G4-6625-01A-21R-1774-07	6.91016	6.89895	8.64044	6.93943	7.56771
TCGA-G4-6626-01A-11R-1774-07	7.2842	7.14945	8.84529	8.22201	7.73133
TCGA-G4-6627-01A-11R-1774-07	7.1967	7.55954	9.32551	7.35536	7.99973
TCGA-G4-6628-01A-11R-1839-07	5.10252	6.65142	8.58876	3.82841	6.74718
TCGA-G5-6233-01A-11R-1736-07	6.83419	7.27447	8.64078	7.98495	7.33302
TCGA-G5-6235-01A-11R-1736-07	7.69986	8.01257	9.59785	8.575	8.41846
TCGA-G5-6572-01A-11R-1830-07	7.61411	8.35679	9.62853	8.13005	8.60786
TCGA-G5-6572-02A-12R-1830-07	7.66493	7.48948	10.1723	7.21687	8.53643
TCGA-G5-6641-01A-11R-A32Z-07	7.6616	7.84475	9.28046	8.54826	8.31141
TCGA-NH-A50T-01A-11R-A28H-07	4.09077	4.41557	6.71193	7.94182	6.28179
TCGA-NH-A50U-01A-33R-A37K-07	6.30765	6.82813	7.80306	7.13062	7.54041
TCGA-NH-A50V-01A-11R-A28H-07	8.01832	7.68782	9.49709	8.0908	8.1239
TCGA-NH-A5IV-01A-42R-A37K-07	6.61965	6.60533	5.57661	7.37112	7.81864
TCGA-NH-A6GA-01A-11R-A37K-07	8.3351	8.34334	9.74622	9.02767	8.65831
TCGA-NH-A6GB-01A-11R-A37K-07	7.75784	8.04522	9.27928	8.33342	7.68162
TCGA-NH-A6GC-01A-12R-A41B-07	6.94562	7.18605	8.87285	7.27216	7.95053
TCGA-NH-A8F7-01A-11R-A41B-07	7.24938	8.03257	9.04058	8.56222	8.35786
TCGA-NH-A8F7-06A-31R-A41B-07	7.06923	7.51362	8.75138	8.47584	8.06572
TCGA-NH-A8F8-01A-72R-A41B-07	7.87824	7.78524	9.24398	7.9304	7.56638
TCGA-QG-A5YV-01A-11R-A28H-07	5.91666	5.82788	6.554	7.69403	7.23104
TCGA-QG-A5YW-01A-11R-A28H-07	7.09752	6.88328	8.48228	7.01701	6.41757
TCGA-QG-A5YX-01A-11R-A28H-07	7.03807	6.27751	8.5308	8.07908	8.10222
TCGA-QG-A5Z1-01A-11R-A28H-07	8.11024	8.70092	9.58599	8.41285	8.80792
TCGA-QG-A5Z2-01A-11R-A28H-07	6.18899	6.42556	5.62366	7.63531	7.24368
TCGA-QL-A97D-01A-12R-A41B-07	5.71394	5.11399	7.73954	7.11393	7.27405
TCGA-RU-A8FL-01A-11R-A37K-07	7.17517	6.96121	6.07802	8.35785	7.90904
TCGA-SS-A7HO-01A-21R-A37K-07	6.04104	6.5719	7.64249	6.61712	2.77708
TCGA-T9-A92H-01A-11R-A37K-07	7.06906	6.91831	8.50021	8.24637	7.77988
TCGA-WS-AB45-01A-11R-A41B-07	7.3697	6.22351	8.94678	7.37998	7.47665

## Sheet: Table S9
Statistical data associated with chemotherapy drug efficacy
	Mean_ATP23_High	Mean_ATP23_Low	Mean_Difference	CI_lower	CI_upper	t_statistic	df	p_value	Cohens_d	CI_d_lower	CI_d_upper	FDR
5-Fluorouracil	8.60896	8.97912	-0.370167	-0.502921	-0.237413	-5.47543	642.57	6.27e-08	-0.429528	-0.585334	-0.273722	3.13e-07
Oxaliplatin	6.90408	7.23591	-0.331832	-0.466421	-0.197243	-4.84139	647.981	1.61e-06	-0.37979	-0.535212	-0.224367	4.03e-06
Cisplatin	6.91236	7.24775	-0.335387	-0.502946	-0.167829	-3.93049	643.879	9.4e-05	-0.308333	-0.463285	-0.15338	0.000156589
PLX-4720	7.52115	7.45804	0.0631096	-0.0703108	0.19653	0.928829	645.923	0.353325	0.0728634	-0.0812277	0.226954	0.441656
Dabrafenib	7.56491	7.58715	-0.0222384	-0.159428	0.114952	-0.318303	647.994	0.750358	-0.0249697	-0.179016	0.129076	0.750358
